# Supplementary material for: Garcinone C inhibits pseudorabies virus replication through EGF/PI3K/Akt axis
Source: Front Cell Infect Microbiol. 2026 Feb 2;15:1722752. doi: 10.3389/fcimb.2025.1722752 (PMC12907380; doi:10.3389/fcimb.2025.1722752)
Supplement: Supplementary file 2 [file Table2.xls]

#ID	FDR	log2FC	regulated
ENSSSCG00000006504	8.23E-29	13.72849576	up
ENSSSCG00000030903	7.96E-09	8.596302512	up
ENSSSCG00000003011	1.26E-30	8.44784557	up
NewGene_4802	5.89E-13	6.92281623	up
ENSSSCG00000010659	5.37E-10	6.792308835	up
NewGene_9606	2.92E-06	6.531480922	up
ENSSSCG00000016555	1.34E-13	5.931797666	up
ENSSSCG00000015579	3.52E-13	5.801347175	up
ENSSSCG00000024568	8.42E-112	5.570126243	up
ENSSSCG00000022649	8.66E-19	5.261310564	up
NewGene_9673	1.06E-11	5.189729599	up
ENSSSCG00000032320	1.39E-119	5.023400101	up
ENSSSCG00000040689	5.17E-37	4.839790029	up
ENSSSCG00000050759	1.56E-33	4.817267963	up
ENSSSCG00000000442	5.77E-06	4.6661517	up
ENSSSCG00000026516	2.09E-11	4.575734832	up
ENSSSCG00000051733	2.78E-29	4.458047115	up
ENSSSCG00000014823	1.04E-17	4.45262692	up
ENSSSCG00000040725	2.41E-70	4.439992628	up
ENSSSCG00000003047	1.16E-218	4.438410311	up
NewGene_6645	9.63E-08	4.356799426	up
ENSSSCG00000023522	3.38E-112	4.221334774	up
ENSSSCG00000015037	0.000123707	4.187869129	up
ENSSSCG00000027022	1.15E-05	4.140598072	up
ENSSSCG00000008334	1.10E-133	4.137295665	up
ENSSSCG00000003051	3.72E-08	4.099053798	up
NewGene_11456	1.13E-11	3.993115242	up
ENSSSCG00000004195	3.67E-82	3.940574368	up
ENSSSCG00000011979	1.72E-32	3.926637341	up
ENSSSCG00000021036	5.16E-47	3.913927935	up
NewGene_2496	5.36E-07	3.911678766	up
ENSSSCG00000038521	6.24E-114	3.902862466	up
ENSSSCG00000034107	1.53E-45	3.902264306	up
ENSSSCG00000029507	1.42E-70	3.897970312	up
ENSSSCG00000017956	2.15E-23	3.892810259	up
ENSSSCG00000013940	9.49E-15	3.850274034	up
NewGene_411	7.06E-43	3.833156027	up
ENSSSCG00000000759	1.47E-09	3.754983559	up
NewGene_8700	6.03E-23	3.707433105	up
ENSSSCG00000023784	3.05E-92	3.6757401	up
ENSSSCG00000039053	1.78E-92	3.673506777	up
ENSSSCG00000014428	0.001029702	3.6173564	up
NewGene_6529	2.84E-13	3.602269455	up
ENSSSCG00000022447	1.40E-165	3.576066073	up
ENSSSCG00000001710	6.99E-78	3.563632218	up
ENSSSCG00000011195	7.09E-07	3.562484973	up
NewGene_5525	7.38E-07	3.547578862	up
ENSSSCG00000036618	9.27E-28	3.541052464	up
ENSSSCG00000011025	1.61E-17	3.512169966	up
NewGene_9542	0.000227258	3.507739958	up
ENSSSCG00000010461	6.36E-06	3.501672049	up
ENSSSCG00000002639	4.89E-71	3.492755258	up
ENSSSCG00000032417	1.67E-05	3.484061023	up
ENSSSCG00000003599	1.99E-09	3.471220297	up
NewGene_8909	4.78E-19	3.468889426	up
ENSSSCG00000024431	8.42E-08	3.466170783	up
ENSSSCG00000008963	9.68E-133	3.442590581	up
ENSSSCG00000031888	4.70E-163	3.4414269	up
ENSSSCG00000027252	3.22E-27	3.428805382	up
ENSSSCG00000038598	1.03E-22	3.409098981	up
NewGene_4453	2.05E-30	3.393121672	up
ENSSSCG00000007140	2.14E-122	3.392599723	up
ENSSSCG00000010312	1.18E-152	3.386219747	up
ENSSSCG00000012709	4.92E-11	3.361281556	up
ENSSSCG00000046579	1.18E-10	3.359694216	up
ENSSSCG00000033623	1.11E-16	3.353616767	up
NewGene_12110	8.26E-08	3.325421084	up
ENSSSCG00000034753	1.14E-55	3.27582669	up
ENSSSCG00000050998	5.54E-48	3.263608585	up
ENSSSCG00000033190	2.23E-74	3.247872649	up
ENSSSCG00000023165	5.67E-122	3.239824243	up
ENSSSCG00000005225	2.97E-30	3.216161363	up
ENSSSCG00000017251	6.59E-86	3.208655275	up
ENSSSCG00000004980	1.79E-12	3.203110635	up
NewGene_11060	2.09E-09	3.197713722	up
ENSSSCG00000006359	6.68E-09	3.190665976	up
ENSSSCG00000012173	2.25E-95	3.184192675	up
ENSSSCG00000003805	1.19E-61	3.174029399	up
NewGene_12680	0.001505739	3.172392328	up
ENSSSCG00000006472	5.72E-91	3.169475371	up
ENSSSCG00000022780	6.46E-56	3.161360755	up
ENSSSCG00000011936	2.61E-26	3.136329329	up
ENSSSCG00000032434	7.94E-114	3.115006616	up
ENSSSCG00000029230	3.11E-94	3.097055309	up
ENSSSCG00000032242	7.36E-62	3.079251938	up
NewGene_1502	6.22E-25	3.076240624	up
ENSSSCG00000024417	1.01E-19	3.056618768	up
NewGene_7861	7.97E-37	3.053403756	up
ENSSSCG00000015523	7.70E-46	3.049022578	up
ENSSSCG00000007043	7.87E-50	3.047826948	up
ENSSSCG00000036566	2.98E-08	3.043481319	up
ENSSSCG00000015340	8.64E-116	3.033250489	up
NewGene_337	6.02E-06	3.01493554	up
NewGene_10465	3.34E-10	2.982409551	up
NewGene_12718	3.34E-08	2.980696293	up
ENSSSCG00000011579	3.75E-56	2.961001447	up
ENSSSCG00000004075	4.03E-07	2.952183079	up
ENSSSCG00000011257	5.15E-22	2.944973652	up
ENSSSCG00000006338	8.81E-61	2.940912753	up
ENSSSCG00000036723	1.82E-106	2.929525704	up
ENSSSCG00000006651	1.65E-91	2.926559829	up
ENSSSCG00000006731	1.10E-25	2.921309491	up
ENSSSCG00000006742	3.40E-47	2.888080501	up
NewGene_9782	3.00E-05	2.887663431	up
NewGene_5464	5.50E-05	2.867425016	up
ENSSSCG00000005992	1.48E-18	2.859641572	up
ENSSSCG00000001906	2.06E-28	2.850960635	up
NewGene_4666	4.77E-09	2.848669498	up
ENSSSCG00000011451	0.00059479	2.8464013	up
NewGene_322	0.000441322	2.84073754	up
NewGene_6452	0.004648937	2.831238677	up
ENSSSCG00000036056	6.07E-07	2.830988747	up
ENSSSCG00000017730	8.72E-08	2.825770588	up
ENSSSCG00000017444	0.00013674	2.815370059	up
ENSSSCG00000009434	6.47E-29	2.785392459	up
ENSSSCG00000004531	1.78E-05	2.784462818	up
NewGene_9503	0.000394181	2.776193988	up
ENSSSCG00000000901	1.31E-38	2.763334562	up
ENSSSCG00000016239	6.57E-05	2.75896745	up
ENSSSCG00000014988	1.95E-20	2.756520976	up
ENSSSCG00000021232	2.51E-13	2.734654501	up
ENSSSCG00000025698	5.29E-104	2.72985777	up
ENSSSCG00000011657	1.65E-14	2.719916094	up
ENSSSCG00000024696	1.02E-35	2.71695996	up
ENSSSCG00000006988	1.24E-32	2.716040825	up
ENSSSCG00000005037	2.53E-37	2.711747204	up
ENSSSCG00000003582	2.76E-48	2.709736472	up
ENSSSCG00000002011	4.00E-05	2.707583394	up
NewGene_10548	2.11E-05	2.705637971	up
ENSSSCG00000000443	1.22E-20	2.701534309	up
ENSSSCG00000013023	3.80E-06	2.697186993	up
ENSSSCG00000051187	1.97E-08	2.680350759	up
NewGene_785	0.00845885	2.675820869	up
ENSSSCG00000039337	7.39E-12	2.669305678	up
ENSSSCG00000031866	1.08E-95	2.667854196	up
ENSSSCG00000017552	7.03E-40	2.663062226	up
ENSSSCG00000008427	3.78E-69	2.651203805	up
ENSSSCG00000008748	4.98E-16	2.64979125	up
ENSSSCG00000016784	4.32E-71	2.646229861	up
ENSSSCG00000036893	9.66E-10	2.640848066	up
NewGene_6055	3.08E-12	2.640070495	up
ENSSSCG00000013448	4.79E-88	2.639459259	up
ENSSSCG00000020701	5.93E-61	2.615872777	up
ENSSSCG00000028304	6.17E-40	2.613814421	up
NewGene_7123	1.37E-10	2.603526773	up
NewGene_3379	4.01E-05	2.594422597	up
ENSSSCG00000015410	9.82E-13	2.592584026	up
ENSSSCG00000021259	7.50E-71	2.586781631	up
NewGene_6194	1.51E-06	2.574159143	up
ENSSSCG00000028274	2.81E-10	2.56936957	up
ENSSSCG00000000906	1.78E-50	2.560878179	up
ENSSSCG00000023915	0.002369186	2.552606565	up
ENSSSCG00000015850	2.47E-57	2.548521331	up
ENSSSCG00000034870	2.63E-05	2.546814463	up
ENSSSCG00000013263	7.17E-39	2.545116441	up
ENSSSCG00000030388	2.85E-80	2.542864224	up
ENSSSCG00000006115	1.26E-23	2.535871411	up
NewGene_11243	1.16E-07	2.517249887	up
ENSSSCG00000001131	6.54E-13	2.512586831	up
ENSSSCG00000023054	3.08E-10	2.51172135	up
ENSSSCG00000025206	6.19E-58	2.502655288	up
ENSSSCG00000033327	4.25E-52	2.500752006	up
ENSSSCG00000021515	1.79E-27	2.498464443	up
ENSSSCG00000014092	0.004761373	2.498105922	up
ENSSSCG00000026246	4.66E-13	2.483277658	up
ENSSSCG00000038970	2.57E-07	2.478200219	up
ENSSSCG00000033018	1.97E-50	2.462127056	up
ENSSSCG00000022202	1.23E-23	2.459911876	up
ENSSSCG00000018027	8.38E-54	2.454221279	up
ENSSSCG00000014168	2.17E-22	2.449502075	up
NewGene_8886	0.000946468	2.449305057	up
ENSSSCG00000005277	3.36E-28	2.447510537	up
ENSSSCG00000020837	1.54E-82	2.447061492	up
NewGene_2210	5.68E-23	2.446472633	up
ENSSSCG00000016887	3.17E-46	2.444684898	up
ENSSSCG00000001720	1.18E-26	2.438220147	up
ENSSSCG00000003600	2.88E-55	2.437497946	up
ENSSSCG00000029866	2.36E-12	2.431878504	up
ENSSSCG00000026733	1.14E-32	2.426231715	up
ENSSSCG00000050203	0.000999936	2.415564366	up
ENSSSCG00000012160	6.76E-23	2.409303378	up
ENSSSCG00000006235	1.99E-05	2.409252437	up
ENSSSCG00000010532	8.41E-73	2.407275071	up
ENSSSCG00000012556	2.02E-11	2.407084893	up
NewGene_8656	0.000264259	2.405788828	up
NewGene_3372	0.00043612	2.405624809	up
ENSSSCG00000005975	4.79E-38	2.399704245	up
ENSSSCG00000031423	9.94E-05	2.398434772	up
ENSSSCG00000029388	1.09E-20	2.39553138	up
NewGene_5487	6.22E-06	2.39552088	up
NewGene_5466	2.66E-08	2.390460389	up
ENSSSCG00000045349	2.06E-05	2.383518945	up
NewGene_9327	3.03E-07	2.379772756	up
NewGene_7013	5.03E-09	2.371968267	up
ENSSSCG00000036136	1.96E-77	2.367615745	up
ENSSSCG00000039677	6.46E-09	2.366577379	up
ENSSSCG00000048439	2.40E-41	2.364990471	up
ENSSSCG00000039862	2.22E-47	2.361828901	up
ENSSSCG00000002512	1.92E-42	2.360194673	up
ENSSSCG00000004582	5.78E-07	2.355906228	up
ENSSSCG00000029998	7.11E-24	2.350878935	up
ENSSSCG00000013909	1.40E-14	2.338436605	up
ENSSSCG00000010922	4.82E-46	2.337339531	up
ENSSSCG00000007032	2.45E-73	2.335873507	up
NewGene_3780	5.74E-29	2.332979578	up
ENSSSCG00000036933	8.03E-16	2.332861957	up
ENSSSCG00000010464	1.25E-54	2.327202029	up
NewGene_4584	1.48E-10	2.315785317	up
ENSSSCG00000002329	1.35E-27	2.305205937	up
ENSSSCG00000016140	2.28E-17	2.304206472	up
ENSSSCG00000016635	9.45E-29	2.287351269	up
NewGene_4962	0.003950974	2.286631824	up
ENSSSCG00000011825	3.71E-17	2.28043646	up
NewGene_1944	1.71E-07	2.2791796	up
ENSSSCG00000043694	1.68E-06	2.27280168	up
NewGene_7483	4.13E-05	2.271301995	up
ENSSSCG00000006138	5.82E-34	2.266314394	up
ENSSSCG00000030165	3.51E-50	2.265275108	up
ENSSSCG00000031791	1.31E-24	2.263861881	up
ENSSSCG00000008785	6.33E-37	2.25197009	up
ENSSSCG00000001959	1.20E-06	2.250652838	up
ENSSSCG00000042365	5.71E-05	2.246484236	up
ENSSSCG00000000709	1.51E-42	2.246070907	up
NewGene_8049	0.000123961	2.243833409	up
ENSSSCG00000032405	0.000220313	2.243809434	up
ENSSSCG00000009071	1.82E-49	2.243041078	up
ENSSSCG00000017164	1.37E-44	2.242394118	up
ENSSSCG00000006987	1.43E-27	2.238686555	up
ENSSSCG00000004454	1.76E-41	2.233869173	up
ENSSSCG00000003730	0.003214459	2.232045517	up
ENSSSCG00000009943	2.39E-30	2.22903436	up
ENSSSCG00000016677	2.27E-58	2.224144155	up
ENSSSCG00000027607	1.19E-44	2.221103341	up
ENSSSCG00000011510	2.37E-10	2.218526683	up
ENSSSCG00000002494	3.09E-22	2.217157559	up
NewGene_10018	1.85E-06	2.216487227	up
ENSSSCG00000010645	3.77E-09	2.207230584	up
ENSSSCG00000023803	6.58E-31	2.201623886	up
ENSSSCG00000049691	0.000573699	2.199758568	up
ENSSSCG00000003928	1.44E-28	2.197749135	up
NewGene_5548	0.000180639	2.194195285	up
ENSSSCG00000017466	2.37E-12	2.192757293	up
ENSSSCG00000017752	1.10E-22	2.184072683	up
NewGene_6400	0.001013964	2.18327857	up
NewGene_10560	2.23E-06	2.179687162	up
ENSSSCG00000004509	2.14E-53	2.178276876	up
ENSSSCG00000038610	5.91E-20	2.176895639	up
ENSSSCG00000010012	9.08E-26	2.175850817	up
ENSSSCG00000001834	3.13E-43	2.168029236	up
NewGene_3488	0.004229077	2.167850932	up
ENSSSCG00000009326	2.90E-22	2.16706835	up
NewGene_9146	1.40E-16	2.165465436	up
ENSSSCG00000009239	4.71E-06	2.163434637	up
ENSSSCG00000008988	3.66E-23	2.160323734	up
ENSSSCG00000008741	0.00377974	2.158616537	up
ENSSSCG00000006391	1.33E-18	2.156996751	up
ENSSSCG00000010604	4.17E-27	2.154518342	up
ENSSSCG00000006970	2.80E-27	2.149386701	up
ENSSSCG00000006477	1.56E-07	2.1469221	up
ENSSSCG00000001565	9.85E-40	2.137143809	up
ENSSSCG00000005287	2.37E-52	2.135372737	up
ENSSSCG00000016554	1.71E-56	2.130400339	up
ENSSSCG00000036008	2.03E-34	2.130388749	up
ENSSSCG00000038158	0.003002156	2.12879	up
NewGene_10049	3.15E-10	2.128313507	up
ENSSSCG00000003818	2.37E-34	2.127341258	up
ENSSSCG00000004755	9.25E-28	2.125053043	up
ENSSSCG00000015284	5.38E-19	2.123863684	up
ENSSSCG00000006177	0.000424049	2.1228644	up
ENSSSCG00000001573	1.10E-28	2.120559307	up
ENSSSCG00000003709	2.52E-53	2.116603614	up
ENSSSCG00000036135	9.29E-27	2.114225804	up
ENSSSCG00000015383	0.001797667	2.110679136	up
NewGene_10530	0.000741766	2.109146366	up
ENSSSCG00000029163	5.26E-23	2.109007793	up
ENSSSCG00000001934	1.56E-24	2.107002192	up
ENSSSCG00000004576	8.50E-07	2.106629517	up
ENSSSCG00000024351	1.63E-24	2.103451881	up
ENSSSCG00000004956	6.02E-09	2.102017092	up
ENSSSCG00000051097	0.00050197	2.097211736	up
ENSSSCG00000015243	3.03E-11	2.095166107	up
ENSSSCG00000034207	1.82E-42	2.094208149	up
NewGene_6056	7.95E-07	2.092426578	up
ENSSSCG00000017506	1.31E-35	2.089231975	up
ENSSSCG00000001727	7.79E-54	2.086648146	up
ENSSSCG00000027017	3.01E-12	2.086494248	up
ENSSSCG00000003049	1.77E-06	2.085790983	up
ENSSSCG00000006917	1.78E-22	2.081588736	up
ENSSSCG00000024424	8.37E-23	2.075225355	up
ENSSSCG00000007034	4.91E-19	2.074361714	up
ENSSSCG00000023423	4.25E-25	2.069693957	up
ENSSSCG00000022496	3.02E-14	2.06905092	up
ENSSSCG00000006835	3.19E-50	2.066311277	up
ENSSSCG00000017734	1.12E-30	2.065951191	up
ENSSSCG00000024346	7.15E-09	2.061301482	up
ENSSSCG00000032176	2.81E-40	2.059758834	up
ENSSSCG00000010608	1.87E-05	2.057928822	up
ENSSSCG00000035212	2.50E-35	2.057420657	up
ENSSSCG00000002980	0.00364368	2.052688464	up
ENSSSCG00000017540	9.24E-31	2.051200629	up
ENSSSCG00000036050	1.00E-09	2.044200513	up
NewGene_11463	5.81E-06	2.043796472	up
ENSSSCG00000016501	4.20E-11	2.04248372	up
ENSSSCG00000030303	1.25E-06	2.035212502	up
ENSSSCG00000015476	0.000287911	2.031547146	up
ENSSSCG00000046748	0.00389507	2.027846616	up
ENSSSCG00000004369	7.13E-12	2.023753134	up
ENSSSCG00000011977	2.28E-41	2.022378643	up
ENSSSCG00000015485	0.001616198	2.016322012	up
ENSSSCG00000032422	3.01E-21	2.015412491	up
ENSSSCG00000011793	0.000109112	2.014647199	up
ENSSSCG00000004908	2.77E-18	2.014284654	up
ENSSSCG00000040207	3.21E-34	2.014100058	up
NewGene_9295	7.28E-30	2.012905823	up
NewGene_9581	6.25E-22	2.012072973	up
ENSSSCG00000015570	5.23E-42	2.005824109	up
NewGene_9780	2.80E-16	2.003930464	up
ENSSSCG00000033456	1.58E-07	1.999134458	up
ENSSSCG00000005130	7.98E-05	1.996196223	up
ENSSSCG00000033786	2.33E-30	1.995926909	up
NewGene_9781	1.98E-08	1.994213152	up
ENSSSCG00000014146	1.69E-09	1.992295368	up
ENSSSCG00000010094	9.50E-28	1.988366827	up
ENSSSCG00000010477	2.15E-13	1.987140675	up
ENSSSCG00000008289	2.47E-33	1.982880727	up
ENSSSCG00000036542	1.33E-17	1.981470053	up
ENSSSCG00000039370	9.57E-13	1.981314741	up
ENSSSCG00000009880	7.28E-19	1.979882693	up
ENSSSCG00000032198	0.002250003	1.977944387	up
ENSSSCG00000035756	3.64E-07	1.975504004	up
NewGene_1763	2.92E-14	1.974760041	up
ENSSSCG00000015907	5.12E-19	1.974001248	up
NewGene_10787	0.001637322	1.970847234	up
ENSSSCG00000016974	1.87E-45	1.966876049	up
ENSSSCG00000030623	1.14E-12	1.965623474	up
ENSSSCG00000010448	2.77E-09	1.965219004	up
ENSSSCG00000010569	3.13E-22	1.963158888	up
NewGene_9771	2.42E-32	1.958351601	up
ENSSSCG00000035537	1.32E-21	1.956661818	up
ENSSSCG00000012633	7.16E-28	1.956049746	up
ENSSSCG00000040961	4.25E-27	1.952820347	up
ENSSSCG00000008239	5.26E-39	1.949444901	up
ENSSSCG00000006153	1.05E-12	1.948019683	up
ENSSSCG00000006777	7.40E-25	1.9460651	up
ENSSSCG00000024174	1.89E-53	1.942981718	up
ENSSSCG00000005615	5.20E-24	1.942110277	up
ENSSSCG00000016919	5.81E-08	1.941520689	up
ENSSSCG00000008961	7.09E-17	1.936713449	up
ENSSSCG00000032531	9.29E-18	1.934599819	up
ENSSSCG00000022155	3.28E-07	1.934408163	up
ENSSSCG00000039272	1.55E-08	1.934171885	up
ENSSSCG00000033657	1.95E-17	1.931347462	up
ENSSSCG00000015399	4.84E-30	1.930435383	up
ENSSSCG00000009617	2.22E-23	1.930128772	up
ENSSSCG00000005935	3.27E-34	1.928453857	up
ENSSSCG00000005249	2.06E-06	1.928206608	up
ENSSSCG00000006940	2.49E-36	1.927281896	up
ENSSSCG00000000839	4.90E-28	1.921934003	up
ENSSSCG00000008540	6.26E-17	1.920994167	up
ENSSSCG00000020736	3.27E-05	1.920977617	up
ENSSSCG00000004917	5.77E-15	1.918677686	up
ENSSSCG00000014838	4.19E-09	1.91865664	up
ENSSSCG00000037950	8.43E-18	1.916078181	up
ENSSSCG00000009112	1.73E-47	1.915602664	up
ENSSSCG00000002690	2.88E-06	1.913014915	up
ENSSSCG00000002718	1.50E-24	1.912669746	up
ENSSSCG00000008144	1.23E-37	1.909531496	up
ENSSSCG00000031514	7.32E-13	1.908663509	up
NewGene_4561	3.17E-05	1.907848141	up
ENSSSCG00000005247	2.24E-50	1.906444227	up
ENSSSCG00000015664	1.05E-08	1.905614697	up
ENSSSCG00000001689	1.02E-33	1.901999551	up
ENSSSCG00000005959	1.20E-19	1.899476858	up
ENSSSCG00000038964	0.007626954	1.898583543	up
ENSSSCG00000011218	8.07E-24	1.897189254	up
ENSSSCG00000015592	4.30E-16	1.896533406	up
ENSSSCG00000034197	3.53E-36	1.895497772	up
ENSSSCG00000023160	8.32E-13	1.894340866	up
ENSSSCG00000010772	1.26E-12	1.889813404	up
NewGene_9704	5.97E-10	1.887799321	up
ENSSSCG00000024134	1.49E-38	1.886268818	up
ENSSSCG00000005215	2.64E-07	1.88423323	up
ENSSSCG00000011811	1.74E-06	1.883967991	up
ENSSSCG00000015556	9.95E-52	1.883701118	up
ENSSSCG00000035895	2.04E-14	1.882634835	up
ENSSSCG00000012564	9.27E-08	1.881543843	up
ENSSSCG00000006121	1.65E-21	1.881019462	up
NewGene_12629	5.19E-06	1.876101195	up
ENSSSCG00000033366	3.17E-15	1.875812972	up
NewGene_4065	0.001847126	1.875668798	up
ENSSSCG00000017934	1.02E-17	1.871872966	up
ENSSSCG00000040162	4.07E-21	1.871787239	up
ENSSSCG00000027722	6.99E-23	1.871774703	up
ENSSSCG00000011033	2.49E-34	1.869008928	up
ENSSSCG00000021902	1.03E-12	1.868190597	up
ENSSSCG00000000551	4.70E-15	1.866583359	up
NewGene_1579	5.80E-07	1.866108456	up
ENSSSCG00000015565	3.54E-26	1.86437785	up
ENSSSCG00000005437	1.74E-22	1.859400915	up
ENSSSCG00000029518	2.41E-18	1.859089322	up
ENSSSCG00000001379	6.99E-27	1.858932794	up
ENSSSCG00000022741	6.64E-05	1.857892635	up
ENSSSCG00000020783	2.29E-24	1.856907326	up
NewGene_6880	0.001873401	1.855172848	up
ENSSSCG00000016634	8.84E-19	1.850056623	up
ENSSSCG00000013351	1.29E-25	1.843761455	up
ENSSSCG00000038694	3.79E-31	1.842012897	up
ENSSSCG00000027550	3.85E-27	1.840554597	up
NewGene_2202	2.02E-07	1.834162997	up
ENSSSCG00000044553	4.16E-10	1.831325384	up
ENSSSCG00000005981	5.26E-36	1.829339744	up
ENSSSCG00000010370	1.36E-36	1.829083616	up
ENSSSCG00000016233	1.30E-21	1.828675356	up
ENSSSCG00000003018	1.23E-10	1.827628452	up
ENSSSCG00000008820	1.59E-22	1.826685737	up
NewGene_5427	0.002759577	1.82665748	up
ENSSSCG00000042447	0.002733619	1.825324034	up
ENSSSCG00000013411	2.21E-17	1.824388138	up
ENSSSCG00000008070	0.0001247	1.820980246	up
ENSSSCG00000013566	1.46E-15	1.818686015	up
NewGene_11188	0.00303801	1.817765717	up
ENSSSCG00000012006	8.74E-28	1.803878559	up
NewGene_409	8.11E-09	1.802736899	up
NewGene_7732	0.000180604	1.799470309	up
ENSSSCG00000022739	7.67E-22	1.799223813	up
ENSSSCG00000030197	5.16E-19	1.798673837	up
ENSSSCG00000032007	0.000534693	1.794050439	up
ENSSSCG00000015888	1.30E-23	1.792783254	up
ENSSSCG00000004921	1.06E-24	1.790322967	up
ENSSSCG00000007189	4.84E-22	1.786200314	up
ENSSSCG00000008388	8.22E-06	1.785366849	up
ENSSSCG00000035051	1.96E-23	1.784991412	up
ENSSSCG00000015851	3.67E-16	1.784219695	up
ENSSSCG00000033655	1.21E-27	1.779008448	up
ENSSSCG00000034293	1.42E-24	1.777530307	up
ENSSSCG00000000456	5.36E-06	1.776679698	up
ENSSSCG00000039812	9.95E-18	1.776437479	up
ENSSSCG00000016095	0.00628104	1.774483266	up
ENSSSCG00000006774	4.96E-16	1.772081586	up
NewGene_8329	0.008920426	1.769809885	up
ENSSSCG00000007305	1.81E-06	1.769505982	up
ENSSSCG00000003140	5.22E-09	1.767985505	up
ENSSSCG00000039656	1.40E-09	1.767027447	up
ENSSSCG00000007866	7.38E-06	1.765478065	up
ENSSSCG00000006193	0.007379057	1.765187703	up
ENSSSCG00000007718	4.14E-35	1.762089273	up
ENSSSCG00000008867	2.45E-09	1.761639682	up
ENSSSCG00000027646	2.95E-18	1.758544432	up
ENSSSCG00000017300	1.47E-06	1.756463909	up
ENSSSCG00000040885	0.004491383	1.75484197	up
ENSSSCG00000040731	4.91E-18	1.753868579	up
ENSSSCG00000010301	2.44E-10	1.748410278	up
ENSSSCG00000014255	4.16E-07	1.74500444	up
ENSSSCG00000017755	0.003943564	1.742773576	up
ENSSSCG00000050398	9.05E-07	1.736452664	up
ENSSSCG00000016550	0.000406448	1.735510245	up
ENSSSCG00000032357	1.72E-07	1.732454957	up
ENSSSCG00000014869	0.000730718	1.730777779	up
ENSSSCG00000031356	4.06E-33	1.72958157	up
ENSSSCG00000010513	1.56E-15	1.728867085	up
ENSSSCG00000038549	1.39E-20	1.725811476	up
ENSSSCG00000022289	9.81E-23	1.725347295	up
NewGene_12866	3.63E-05	1.723926862	up
ENSSSCG00000007073	0.00271424	1.723519441	up
ENSSSCG00000011775	2.54E-10	1.723079658	up
NewGene_2536	1.31E-12	1.722979007	up
ENSSSCG00000032446	1.67E-24	1.720554345	up
ENSSSCG00000016986	7.81E-05	1.720385565	up
ENSSSCG00000037263	2.96E-11	1.720382569	up
ENSSSCG00000027224	1.05E-32	1.718240905	up
ENSSSCG00000000816	0.000243774	1.717684054	up
ENSSSCG00000021145	2.25E-22	1.716491955	up
ENSSSCG00000001869	7.36E-07	1.715177419	up
ENSSSCG00000015287	0.000270159	1.713749337	up
ENSSSCG00000000783	1.44E-05	1.71348898	up
ENSSSCG00000025238	1.26E-09	1.713312514	up
ENSSSCG00000005375	9.28E-22	1.712440637	up
ENSSSCG00000038366	2.90E-12	1.711997847	up
ENSSSCG00000036466	7.88E-15	1.711806345	up
ENSSSCG00000015792	0.000181476	1.706634483	up
ENSSSCG00000026113	4.06E-06	1.706614754	up
ENSSSCG00000038594	1.64E-27	1.69866358	up
ENSSSCG00000003143	7.48E-07	1.696997637	up
ENSSSCG00000030153	4.40E-24	1.696900087	up
ENSSSCG00000002812	3.81E-29	1.694398427	up
ENSSSCG00000039860	1.74E-21	1.694263147	up
ENSSSCG00000031706	5.76E-08	1.689962513	up
NewGene_10580	0.000245375	1.689437998	up
ENSSSCG00000026780	0.004965193	1.687213569	up
ENSSSCG00000029438	4.25E-20	1.685179132	up
ENSSSCG00000028228	0.000983063	1.684886992	up
ENSSSCG00000011672	9.80E-10	1.683442245	up
ENSSSCG00000006105	4.23E-28	1.682997372	up
ENSSSCG00000015407	2.07E-15	1.682516641	up
ENSSSCG00000006107	1.04E-15	1.682049397	up
ENSSSCG00000005267	8.67E-12	1.680246458	up
NewGene_7736	0.00387425	1.678031961	up
NewGene_6474	5.63E-05	1.677293484	up
ENSSSCG00000035029	0.008119952	1.674443952	up
ENSSSCG00000005484	7.24E-05	1.673945363	up
ENSSSCG00000013252	0.001378308	1.673445843	up
ENSSSCG00000024193	0.000697389	1.672202846	up
NewGene_3693	0.000890699	1.671869863	up
ENSSSCG00000034013	2.00E-06	1.670656917	up
ENSSSCG00000007836	0.001118249	1.66966174	up
NewGene_390	2.69E-32	1.667247516	up
ENSSSCG00000027872	5.69E-07	1.666463949	up
NewGene_6673	7.89E-11	1.666330477	up
ENSSSCG00000023174	1.75E-12	1.665913772	up
ENSSSCG00000025130	0.008237339	1.664408404	up
ENSSSCG00000004663	1.80E-10	1.663030855	up
ENSSSCG00000012163	3.66E-08	1.662686328	up
ENSSSCG00000017333	1.11E-17	1.661087817	up
ENSSSCG00000000838	0.000189477	1.659112872	up
ENSSSCG00000016510	0.003290793	1.657928745	up
ENSSSCG00000022725	2.56E-31	1.657262076	up
ENSSSCG00000014540	3.80E-30	1.656810939	up
ENSSSCG00000008339	1.55E-30	1.6561027	up
ENSSSCG00000037168	1.15E-16	1.656035363	up
ENSSSCG00000009682	8.70E-16	1.65555463	up
ENSSSCG00000029592	1.85E-22	1.653857845	up
ENSSSCG00000048263	2.62E-12	1.652181168	up
ENSSSCG00000005338	1.07E-10	1.650046591	up
ENSSSCG00000009097	1.36E-34	1.648520375	up
ENSSSCG00000047344	6.31E-07	1.646448807	up
ENSSSCG00000015786	0.002709697	1.643352247	up
ENSSSCG00000008727	7.20E-21	1.64274229	up
ENSSSCG00000003265	8.27E-09	1.642203911	up
ENSSSCG00000008624	6.89E-23	1.64083269	up
ENSSSCG00000033634	0.000669298	1.640537221	up
ENSSSCG00000009505	2.13E-08	1.639665264	up
ENSSSCG00000011407	7.43E-19	1.639388629	up
ENSSSCG00000001974	0.005609363	1.637840086	up
ENSSSCG00000000262	2.33E-19	1.633974074	up
ENSSSCG00000013419	8.18E-23	1.629466933	up
ENSSSCG00000001904	9.22E-25	1.627538363	up
ENSSSCG00000009612	0.001877032	1.624485836	up
ENSSSCG00000009733	1.13E-22	1.624411953	up
ENSSSCG00000012878	5.84E-09	1.62434328	up
ENSSSCG00000008202	3.71E-22	1.623981616	up
ENSSSCG00000006579	1.73E-08	1.623190533	up
ENSSSCG00000015955	5.12E-21	1.619568269	up
ENSSSCG00000028821	8.92E-09	1.618541448	up
ENSSSCG00000035495	0.002473639	1.618009996	up
ENSSSCG00000036603	4.10E-13	1.61655311	up
ENSSSCG00000021606	0.001302239	1.614842662	up
ENSSSCG00000023974	1.65E-19	1.614105106	up
ENSSSCG00000013303	9.06E-21	1.613222785	up
NewGene_1408	0.004966539	1.611020136	up
ENSSSCG00000022301	5.75E-26	1.609438227	up
ENSSSCG00000017137	1.98E-12	1.609371842	up
ENSSSCG00000033010	2.70E-21	1.608079033	up
ENSSSCG00000013362	8.76E-09	1.607905907	up
ENSSSCG00000013297	6.29E-28	1.607722043	up
ENSSSCG00000016954	1.69E-10	1.607569896	up
ENSSSCG00000002429	2.52E-09	1.607116309	up
ENSSSCG00000005589	6.21E-12	1.60476362	up
ENSSSCG00000004364	6.36E-12	1.603585676	up
ENSSSCG00000015235	9.91E-32	1.603581744	up
ENSSSCG00000016452	4.19E-12	1.601906132	up
ENSSSCG00000032626	1.12E-20	1.601737029	up
ENSSSCG00000025993	6.63E-31	1.600772655	up
ENSSSCG00000016920	5.72E-08	1.599800449	up
ENSSSCG00000036796	7.19E-23	1.598625713	up
ENSSSCG00000014269	1.47E-09	1.598421061	up
ENSSSCG00000027426	1.69E-17	1.598356095	up
ENSSSCG00000008118	3.03E-05	1.597354583	up
ENSSSCG00000025053	4.22E-10	1.595272531	up
ENSSSCG00000029168	2.96E-21	1.594948668	up
ENSSSCG00000022404	3.10E-24	1.594139117	up
ENSSSCG00000030000	2.14E-20	1.590072175	up
ENSSSCG00000027777	1.52E-27	1.584917614	up
NewGene_403	4.43E-09	1.583756785	up
ENSSSCG00000005021	9.93E-20	1.582443615	up
ENSSSCG00000006340	6.84E-18	1.581554458	up
ENSSSCG00000032645	1.03E-09	1.581404311	up
ENSSSCG00000017561	1.59E-29	1.581281039	up
ENSSSCG00000041289	6.22E-20	1.581159189	up
ENSSSCG00000016019	0.001542551	1.58082129	up
ENSSSCG00000031290	9.26E-11	1.57898811	up
ENSSSCG00000014011	0.004946254	1.578490293	up
ENSSSCG00000010148	0.000461018	1.57578718	up
ENSSSCG00000012001	1.95E-11	1.573895418	up
ENSSSCG00000013634	6.52E-18	1.57374349	up
ENSSSCG00000040344	6.70E-29	1.573445582	up
ENSSSCG00000002952	1.11E-15	1.573168646	up
ENSSSCG00000011760	6.37E-11	1.57307081	up
ENSSSCG00000010163	3.84E-29	1.572537681	up
ENSSSCG00000032525	3.48E-19	1.570468924	up
ENSSSCG00000034723	1.96E-22	1.566914957	up
ENSSSCG00000016991	6.37E-29	1.566716632	up
ENSSSCG00000000902	1.58E-13	1.565791053	up
ENSSSCG00000049158	4.10E-09	1.565743085	up
ENSSSCG00000002446	2.35E-08	1.564404806	up
ENSSSCG00000013643	8.81E-11	1.563047569	up
ENSSSCG00000021688	4.64E-09	1.561708368	up
ENSSSCG00000000105	2.83E-20	1.561583843	up
ENSSSCG00000015537	7.30E-11	1.558971429	up
ENSSSCG00000031432	1.42E-24	1.558665042	up
ENSSSCG00000026697	8.09E-06	1.554016569	up
ENSSSCG00000021997	2.18E-22	1.552643423	up
ENSSSCG00000012857	5.37E-20	1.551926048	up
ENSSSCG00000003068	5.73E-13	1.551758176	up
ENSSSCG00000010652	4.94E-09	1.549243454	up
ENSSSCG00000004144	3.61E-09	1.548150622	up
ENSSSCG00000032728	3.01E-12	1.547455978	up
ENSSSCG00000008979	0.003415207	1.546394474	up
ENSSSCG00000009162	8.58E-05	1.545119383	up
ENSSSCG00000016581	1.03E-25	1.544314015	up
ENSSSCG00000006506	3.60E-25	1.539464604	up
ENSSSCG00000023305	0.0065785	1.539223036	up
ENSSSCG00000027013	4.01E-15	1.538089944	up
ENSSSCG00000009039	1.05E-06	1.536893612	up
ENSSSCG00000005078	8.92E-09	1.534823144	up
NewGene_7731	7.39E-06	1.533557334	up
ENSSSCG00000036431	1.82E-07	1.532413158	up
ENSSSCG00000024166	1.35E-06	1.530597388	up
ENSSSCG00000008164	1.21E-27	1.530536511	up
ENSSSCG00000009592	9.60E-25	1.528440483	up
ENSSSCG00000031492	3.05E-16	1.527734544	up
ENSSSCG00000009431	0.001673067	1.526494759	up
ENSSSCG00000017562	1.17E-06	1.525711508	up
ENSSSCG00000032558	2.54E-23	1.524797026	up
ENSSSCG00000009432	3.58E-19	1.52356248	up
ENSSSCG00000009668	7.63E-24	1.520388445	up
ENSSSCG00000014982	3.04E-15	1.518822958	up
ENSSSCG00000001814	4.01E-24	1.51514012	up
ENSSSCG00000029174	0.000248529	1.512106855	up
ENSSSCG00000034581	2.79E-13	1.510682131	up
ENSSSCG00000016824	4.62E-29	1.509903204	up
NewGene_11240	1.79E-29	1.509704622	up
ENSSSCG00000011325	0.008711399	1.509683774	up
ENSSSCG00000011901	2.16E-20	1.506876998	up
ENSSSCG00000001201	0.00107017	1.505691701	up
ENSSSCG00000010246	1.76E-11	1.504877854	up
ENSSSCG00000002455	3.01E-14	1.50334535	up
ENSSSCG00000012319	1.85E-16	1.50219037	up
ENSSSCG00000017265	0.000676221	1.499069161	up
ENSSSCG00000022029	6.26E-19	1.496252939	up
ENSSSCG00000008529	2.21E-06	1.496140249	up
ENSSSCG00000016027	3.35E-18	1.495241541	up
ENSSSCG00000006482	1.42E-22	1.494650618	up
ENSSSCG00000015593	3.41E-06	1.493588953	up
ENSSSCG00000027480	5.46E-22	1.492641145	up
ENSSSCG00000012054	6.76E-26	1.492090063	up
ENSSSCG00000030502	3.78E-11	1.491557181	up
ENSSSCG00000000458	2.75E-06	1.491390649	up
ENSSSCG00000003787	4.11E-09	1.490913448	up
ENSSSCG00000016549	2.70E-08	1.48999677	up
ENSSSCG00000014252	1.09E-17	1.489630142	up
ENSSSCG00000014304	1.20E-10	1.489396341	up
ENSSSCG00000008634	0.000685597	1.489365169	up
ENSSSCG00000009844	1.43E-18	1.489232805	up
ENSSSCG00000029544	7.58E-07	1.489134503	up
ENSSSCG00000029352	1.75E-14	1.488752285	up
ENSSSCG00000020864	2.33E-14	1.488619665	up
ENSSSCG00000028889	6.91E-21	1.488545645	up
ENSSSCG00000011026	4.44E-10	1.488037234	up
ENSSSCG00000009704	2.12E-18	1.48765304	up
ENSSSCG00000032996	4.85E-24	1.487055741	up
ENSSSCG00000020927	3.98E-07	1.486646264	up
NewGene_1957	1.81E-16	1.486136251	up
ENSSSCG00000009192	8.99E-12	1.485768139	up
ENSSSCG00000026454	7.84E-08	1.483834765	up
ENSSSCG00000004241	0.00391123	1.483409199	up
ENSSSCG00000015395	0.002327393	1.483324839	up
ENSSSCG00000008443	6.66E-21	1.483009046	up
NewGene_3695	7.89E-08	1.482214695	up
ENSSSCG00000008096	9.17E-08	1.482047491	up
ENSSSCG00000009652	1.05E-07	1.481496624	up
ENSSSCG00000006582	0.007304868	1.481491406	up
ENSSSCG00000033228	3.38E-16	1.480691371	up
ENSSSCG00000011572	8.79E-25	1.480356249	up
ENSSSCG00000010445	5.33E-05	1.479512592	up
ENSSSCG00000009157	0.000185516	1.478427311	up
ENSSSCG00000003471	1.79E-19	1.476855385	up
ENSSSCG00000022672	2.79E-15	1.476643206	up
NewGene_2749	1.18E-12	1.475919683	up
ENSSSCG00000012197	3.34E-06	1.475907992	up
ENSSSCG00000034066	5.11E-06	1.475538587	up
ENSSSCG00000002867	4.14E-13	1.474249235	up
ENSSSCG00000010476	1.07E-25	1.473303364	up
ENSSSCG00000021490	0.000610162	1.472802688	up
ENSSSCG00000011769	1.05E-12	1.472713432	up
ENSSSCG00000037029	6.01E-15	1.472576996	up
ENSSSCG00000004943	5.77E-25	1.47095814	up
ENSSSCG00000017475	2.11E-14	1.46703665	up
ENSSSCG00000024419	2.52E-08	1.462201843	up
ENSSSCG00000015009	2.34E-07	1.462101475	up
ENSSSCG00000004958	8.65E-09	1.461116983	up
ENSSSCG00000008137	8.25E-12	1.45682874	up
ENSSSCG00000025005	0.000112321	1.456394355	up
ENSSSCG00000017430	5.86E-25	1.45637985	up
ENSSSCG00000013380	5.55E-08	1.454043881	up
ENSSSCG00000003105	2.18E-23	1.450701901	up
ENSSSCG00000016817	6.77E-12	1.448639273	up
ENSSSCG00000011918	9.10E-06	1.446488193	up
ENSSSCG00000035828	3.84E-09	1.444327089	up
ENSSSCG00000030186	4.53E-09	1.444119091	up
ENSSSCG00000010483	9.21E-13	1.441933865	up
ENSSSCG00000011485	1.41E-24	1.441146835	up
ENSSSCG00000011949	0.000210047	1.440758369	up
ENSSSCG00000001725	0.000756818	1.440484468	up
ENSSSCG00000009793	1.75E-15	1.440149831	up
ENSSSCG00000006982	5.45E-07	1.43959221	up
ENSSSCG00000008282	1.04E-15	1.439463992	up
ENSSSCG00000011870	2.93E-21	1.438235376	up
ENSSSCG00000008242	1.23E-19	1.437822245	up
ENSSSCG00000025114	2.41E-13	1.435966398	up
ENSSSCG00000016853	6.31E-05	1.434498259	up
ENSSSCG00000005090	8.88E-11	1.434193456	up
ENSSSCG00000035253	5.37E-08	1.434147857	up
ENSSSCG00000028182	0.000657123	1.433340254	up
ENSSSCG00000021769	2.17E-07	1.431407747	up
ENSSSCG00000008987	2.19E-19	1.431356218	up
ENSSSCG00000001709	1.49E-13	1.430336122	up
ENSSSCG00000003153	1.62E-20	1.426935606	up
ENSSSCG00000010478	1.47E-11	1.426396206	up
ENSSSCG00000037595	3.90E-08	1.425531269	up
ENSSSCG00000014170	8.32E-19	1.424684334	up
NewGene_10047	1.29E-20	1.424450899	up
ENSSSCG00000031901	1.59E-22	1.423946139	up
ENSSSCG00000000084	2.62E-25	1.4235692	up
ENSSSCG00000024623	1.19E-05	1.419358366	up
NewGene_3737	0.003316157	1.418286119	up
ENSSSCG00000004507	1.63E-08	1.417778532	up
ENSSSCG00000013764	1.75E-08	1.415845303	up
ENSSSCG00000021306	6.08E-17	1.41557403	up
ENSSSCG00000029857	7.92E-11	1.415533722	up
ENSSSCG00000035574	6.36E-06	1.412880643	up
ENSSSCG00000001801	3.33E-07	1.412627373	up
ENSSSCG00000033753	0.000254656	1.41199785	up
ENSSSCG00000006333	0.000109112	1.410846029	up
ENSSSCG00000037619	8.35E-08	1.410540653	up
ENSSSCG00000003253	5.01E-18	1.409773089	up
ENSSSCG00000037583	4.83E-07	1.407995149	up
ENSSSCG00000016062	6.63E-06	1.406588705	up
NewGene_2625	7.42E-08	1.406421049	up
ENSSSCG00000006386	1.35E-26	1.405422894	up
ENSSSCG00000016626	6.06E-10	1.40399443	up
ENSSSCG00000007674	0.004135624	1.399899758	up
ENSSSCG00000038562	1.73E-16	1.39840753	up
ENSSSCG00000006151	0.001983313	1.398098439	up
ENSSSCG00000028109	5.69E-06	1.396401798	up
ENSSSCG00000009650	1.35E-15	1.396038743	up
ENSSSCG00000003621	0.000406121	1.395338411	up
ENSSSCG00000005933	1.05E-17	1.39512309	up
ENSSSCG00000036520	0.000118913	1.391924064	up
ENSSSCG00000011970	7.05E-15	1.391600444	up
ENSSSCG00000015273	3.33E-19	1.390037114	up
ENSSSCG00000008415	6.29E-05	1.388876628	up
ENSSSCG00000004357	0.00112553	1.385652463	up
ENSSSCG00000005376	2.13E-15	1.38502099	up
ENSSSCG00000004489	3.91E-21	1.38490233	up
ENSSSCG00000032803	5.13E-10	1.384672823	up
ENSSSCG00000005273	3.84E-10	1.384472027	up
ENSSSCG00000033442	3.08E-07	1.38402921	up
ENSSSCG00000002959	1.62E-06	1.383889507	up
ENSSSCG00000029943	1.84E-05	1.3836407	up
ENSSSCG00000013073	5.05E-12	1.382585712	up
ENSSSCG00000033727	7.15E-17	1.382043424	up
ENSSSCG00000024596	7.35E-15	1.381755196	up
ENSSSCG00000037746	1.73E-05	1.381156302	up
NewGene_3873	6.85E-11	1.381074284	up
ENSSSCG00000016557	3.08E-05	1.381033789	up
ENSSSCG00000011980	1.83E-11	1.380304965	up
ENSSSCG00000006869	1.07E-06	1.379722462	up
ENSSSCG00000026230	2.55E-12	1.37908504	up
ENSSSCG00000011020	7.60E-08	1.377234191	up
ENSSSCG00000023105	2.16E-16	1.376173545	up
ENSSSCG00000015432	1.16E-15	1.375419168	up
ENSSSCG00000030278	4.81E-07	1.37477631	up
ENSSSCG00000001955	3.34E-08	1.373057882	up
ENSSSCG00000004657	0.001241498	1.37180396	up
ENSSSCG00000022668	5.41E-05	1.370949841	up
ENSSSCG00000015311	1.81E-15	1.370914536	up
ENSSSCG00000036339	9.42E-05	1.370419158	up
ENSSSCG00000007052	1.12E-13	1.369769437	up
ENSSSCG00000002135	5.20E-24	1.369194958	up
ENSSSCG00000001835	2.53E-12	1.367648169	up
NewGene_5311	7.58E-06	1.366408421	up
ENSSSCG00000030053	1.90E-09	1.364825821	up
ENSSSCG00000038269	0.002432604	1.36475562	up
ENSSSCG00000002009	4.33E-15	1.363725856	up
ENSSSCG00000005097	1.52E-05	1.363257113	up
NewGene_12967	1.28E-13	1.360723654	up
ENSSSCG00000015662	5.16E-05	1.36043551	up
ENSSSCG00000016653	5.84E-07	1.360287816	up
NewGene_6018	4.08E-08	1.360038605	up
NewGene_7228	0.001491765	1.359906851	up
ENSSSCG00000021005	2.00E-17	1.359421482	up
ENSSSCG00000037791	1.51E-08	1.359028951	up
ENSSSCG00000015808	3.58E-17	1.357627617	up
ENSSSCG00000002469	3.97E-17	1.357595122	up
ENSSSCG00000025499	2.28E-11	1.357171092	up
ENSSSCG00000003231	0.006431447	1.354738532	up
ENSSSCG00000004973	5.70E-08	1.354250411	up
ENSSSCG00000007554	1.93E-09	1.352502473	up
ENSSSCG00000002337	2.39E-14	1.348480956	up
ENSSSCG00000017668	7.11E-09	1.348160737	up
ENSSSCG00000037241	0.000465999	1.347307641	up
ENSSSCG00000021581	4.44E-14	1.34672161	up
ENSSSCG00000002411	4.28E-05	1.346194429	up
ENSSSCG00000003830	1.81E-08	1.345952803	up
NewGene_4274	0.005749823	1.345933491	up
ENSSSCG00000012329	1.42E-07	1.345720486	up
ENSSSCG00000003064	4.42E-13	1.345607042	up
ENSSSCG00000016399	1.26E-05	1.34501891	up
ENSSSCG00000022159	6.80E-06	1.344977053	up
ENSSSCG00000011857	0.000322879	1.344444215	up
ENSSSCG00000008845	5.72E-06	1.341897555	up
NewGene_5726	0.004883357	1.340167918	up
ENSSSCG00000017690	4.83E-18	1.338261294	up
ENSSSCG00000013425	2.67E-14	1.336548196	up
ENSSSCG00000013392	2.36E-08	1.336098815	up
ENSSSCG00000035669	3.30E-16	1.335833688	up
NewGene_11115	4.24E-05	1.335175043	up
ENSSSCG00000005601	5.26E-16	1.332930218	up
ENSSSCG00000020678	1.13E-09	1.332107711	up
ENSSSCG00000038360	1.51E-07	1.33197926	up
ENSSSCG00000024418	4.11E-11	1.331936769	up
ENSSSCG00000006099	4.68E-12	1.330744119	up
ENSSSCG00000008617	1.55E-11	1.329771106	up
ENSSSCG00000011133	7.65E-21	1.329726954	up
ENSSSCG00000032288	6.90E-22	1.327418869	up
NewGene_6537	0.005815918	1.327260714	up
ENSSSCG00000025980	2.44E-08	1.326902621	up
NewGene_11604	0.00221314	1.325068726	up
ENSSSCG00000008826	8.15E-08	1.32378742	up
ENSSSCG00000038420	7.11E-12	1.32297102	up
ENSSSCG00000009832	0.00013658	1.322618893	up
ENSSSCG00000007085	6.22E-11	1.320322807	up
ENSSSCG00000030069	3.52E-05	1.31944388	up
ENSSSCG00000022845	5.72E-11	1.317775201	up
ENSSSCG00000006612	4.07E-16	1.317191456	up
ENSSSCG00000011843	4.02E-10	1.316690256	up
ENSSSCG00000016956	0.000529298	1.316446711	up
ENSSSCG00000015206	1.22E-05	1.315130976	up
ENSSSCG00000042089	9.89E-10	1.314515014	up
NewGene_7455	1.09E-20	1.312910324	up
ENSSSCG00000031382	1.17E-06	1.312324572	up
ENSSSCG00000003155	6.64E-13	1.312053764	up
ENSSSCG00000012918	8.53E-18	1.30665616	up
ENSSSCG00000009944	4.73E-17	1.306593765	up
NewGene_2221	1.11E-08	1.305162412	up
ENSSSCG00000024827	1.16E-15	1.303965347	up
ENSSSCG00000037066	6.22E-20	1.303047375	up
ENSSSCG00000033800	0.002157012	1.302108442	up
ENSSSCG00000037399	1.32E-05	1.301567951	up
ENSSSCG00000004123	5.65E-14	1.301169148	up
ENSSSCG00000010607	3.78E-18	1.300836438	up
ENSSSCG00000021384	0.000158694	1.300570273	up
ENSSSCG00000022486	4.70E-10	1.29926841	up
ENSSSCG00000034040	1.44E-08	1.299095966	up
ENSSSCG00000028047	4.02E-17	1.298999261	up
ENSSSCG00000003553	1.88E-17	1.298803078	up
NewGene_2608	1.22E-20	1.297914731	up
ENSSSCG00000015396	9.93E-06	1.297857264	up
ENSSSCG00000027916	8.40E-08	1.295734568	up
ENSSSCG00000026945	0.000187741	1.29405249	up
ENSSSCG00000009480	9.95E-07	1.293003756	up
ENSSSCG00000036758	0.005064881	1.292649648	up
ENSSSCG00000015393	1.11E-08	1.292546914	up
ENSSSCG00000009783	6.09E-09	1.291301504	up
ENSSSCG00000017788	2.64E-12	1.291106866	up
ENSSSCG00000010685	1.04E-12	1.290175463	up
ENSSSCG00000015411	0.00715615	1.289229057	up
ENSSSCG00000035658	8.65E-12	1.288913445	up
ENSSSCG00000032622	5.12E-19	1.288724998	up
ENSSSCG00000005979	7.17E-21	1.288722772	up
ENSSSCG00000038410	7.16E-06	1.288683898	up
ENSSSCG00000040401	6.49E-12	1.288525108	up
ENSSSCG00000014075	2.88E-14	1.287328948	up
ENSSSCG00000022912	0.000200717	1.286269687	up
NewGene_10928	0.005407011	1.284301193	up
ENSSSCG00000023684	4.99E-07	1.283469405	up
ENSSSCG00000012426	0.005826471	1.281674122	up
ENSSSCG00000013552	6.12E-13	1.280756327	up
NewGene_8702	9.02E-07	1.278877561	up
ENSSSCG00000032741	2.74E-10	1.27878087	up
ENSSSCG00000007920	1.89E-10	1.278418695	up
ENSSSCG00000015595	1.05E-19	1.278398707	up
ENSSSCG00000038128	1.19E-11	1.278297537	up
ENSSSCG00000008123	7.17E-11	1.277400824	up
ENSSSCG00000000580	0.000106982	1.277315302	up
ENSSSCG00000039073	0.000509429	1.276969947	up
ENSSSCG00000012953	1.85E-13	1.276867675	up
ENSSSCG00000006039	7.69E-13	1.27532655	up
ENSSSCG00000024591	0.00242091	1.275069862	up
ENSSSCG00000004598	5.41E-06	1.274953589	up
ENSSSCG00000006519	5.41E-15	1.274626827	up
ENSSSCG00000040663	3.43E-22	1.274589993	up
ENSSSCG00000020988	1.77E-07	1.273799534	up
ENSSSCG00000011563	9.41E-13	1.273246019	up
ENSSSCG00000016826	0.000112604	1.272513025	up
ENSSSCG00000023297	0.000226186	1.271720681	up
ENSSSCG00000022070	1.19E-15	1.271652276	up
ENSSSCG00000004452	6.07E-05	1.271240083	up
ENSSSCG00000010479	6.66E-19	1.270565175	up
ENSSSCG00000012007	0.000299043	1.270216764	up
ENSSSCG00000009791	2.86E-10	1.269970126	up
NewGene_11306	7.51E-06	1.269750328	up
ENSSSCG00000000466	4.34E-08	1.268534067	up
ENSSSCG00000007609	9.87E-20	1.268378888	up
ENSSSCG00000036074	1.62E-05	1.268026779	up
ENSSSCG00000016074	0.001331834	1.26605128	up
ENSSSCG00000002953	3.58E-08	1.264125629	up
ENSSSCG00000035488	0.001275468	1.263349299	up
ENSSSCG00000013637	2.11E-10	1.262023592	up
ENSSSCG00000009145	8.43E-08	1.261032063	up
ENSSSCG00000010319	0.000284491	1.260237696	up
ENSSSCG00000003885	5.11E-18	1.259791591	up
ENSSSCG00000014066	0.000948747	1.259421558	up
ENSSSCG00000022643	0.001544604	1.259353125	up
ENSSSCG00000005382	4.95E-06	1.258829721	up
ENSSSCG00000006703	2.87E-06	1.25693623	up
ENSSSCG00000013332	0.006678212	1.254863241	up
ENSSSCG00000031392	3.03E-17	1.254479073	up
ENSSSCG00000020870	0.000584416	1.25329847	up
ENSSSCG00000034733	4.05E-16	1.252996128	up
ENSSSCG00000004485	3.36E-13	1.252971957	up
ENSSSCG00000011732	0.00079431	1.251049113	up
ENSSSCG00000011489	1.57E-10	1.250755679	up
ENSSSCG00000029082	1.14E-15	1.250637677	up
ENSSSCG00000018046	0.000389195	1.250148435	up
ENSSSCG00000007625	8.25E-14	1.24893591	up
ENSSSCG00000033260	1.70E-09	1.247683862	up
ENSSSCG00000005738	1.03E-10	1.247320308	up
ENSSSCG00000021597	1.07E-14	1.244707289	up
ENSSSCG00000005173	0.008311183	1.243865008	up
ENSSSCG00000011662	6.14E-13	1.24351138	up
ENSSSCG00000038248	0.002375338	1.242550471	up
ENSSSCG00000037847	3.61E-08	1.242070719	up
ENSSSCG00000042162	8.35E-07	1.240084472	up
ENSSSCG00000011703	1.89E-15	1.239613024	up
ENSSSCG00000025820	1.01E-13	1.238561623	up
ENSSSCG00000004954	0.000457459	1.236635043	up
ENSSSCG00000016076	0.000304557	1.235829713	up
ENSSSCG00000002366	7.91E-19	1.235563841	up
ENSSSCG00000035366	1.27E-06	1.234575721	up
ENSSSCG00000022402	8.79E-09	1.234238978	up
ENSSSCG00000011298	1.85E-17	1.232557083	up
ENSSSCG00000014204	7.31E-07	1.231879963	up
ENSSSCG00000014401	2.17E-06	1.231317134	up
ENSSSCG00000025672	1.13E-08	1.230706255	up
ENSSSCG00000003881	2.20E-12	1.230240047	up
ENSSSCG00000007203	1.75E-18	1.23022213	up
ENSSSCG00000003435	9.38E-10	1.230208923	up
ENSSSCG00000039408	8.65E-15	1.228518961	up
ENSSSCG00000005343	1.05E-06	1.22646404	up
ENSSSCG00000022208	4.30E-16	1.225047484	up
ENSSSCG00000013893	3.48E-12	1.224211972	up
ENSSSCG00000013399	5.02E-08	1.223824524	up
ENSSSCG00000012583	1.62E-10	1.223623759	up
ENSSSCG00000040778	1.33E-05	1.223390406	up
ENSSSCG00000009625	4.21E-11	1.221829916	up
ENSSSCG00000004578	4.64E-18	1.22134367	up
ENSSSCG00000017525	1.65E-17	1.220357187	up
ENSSSCG00000008068	1.19E-15	1.220345323	up
ENSSSCG00000031876	0.00055804	1.219967711	up
ENSSSCG00000001070	4.28E-06	1.217234206	up
ENSSSCG00000030672	2.01E-07	1.215035977	up
ENSSSCG00000001958	8.99E-09	1.214850091	up
ENSSSCG00000012318	3.43E-16	1.214310156	up
ENSSSCG00000004894	2.18E-08	1.212218739	up
ENSSSCG00000015238	7.70E-09	1.211620711	up
ENSSSCG00000000549	9.20E-12	1.211134367	up
ENSSSCG00000000554	0.000948747	1.210454601	up
ENSSSCG00000011114	5.59E-05	1.210453863	up
ENSSSCG00000003729	1.25E-05	1.210005285	up
ENSSSCG00000015976	2.61E-06	1.208668062	up
ENSSSCG00000032029	1.30E-07	1.208213263	up
ENSSSCG00000034868	7.95E-06	1.20725921	up
ENSSSCG00000023298	8.59E-19	1.207026066	up
NewGene_6533	3.20E-06	1.206459772	up
ENSSSCG00000007748	3.29E-11	1.206283604	up
ENSSSCG00000016119	1.31E-06	1.204111716	up
ENSSSCG00000016026	7.35E-06	1.203759788	up
ENSSSCG00000023133	6.89E-07	1.202904312	up
ENSSSCG00000012642	0.001250187	1.201645548	up
ENSSSCG00000004412	5.63E-16	1.200936432	up
ENSSSCG00000032527	1.27E-14	1.200728162	up
ENSSSCG00000008138	0.000100523	1.200358667	up
ENSSSCG00000021310	0.00274553	1.199814126	up
ENSSSCG00000010200	1.61E-06	1.199102979	up
ENSSSCG00000008147	2.29E-15	1.198496227	up
ENSSSCG00000028523	2.46E-11	1.198189023	up
ENSSSCG00000016113	6.78E-10	1.19774787	up
ENSSSCG00000015668	0.001892494	1.197477889	up
ENSSSCG00000005222	1.53E-14	1.197276274	up
ENSSSCG00000015435	1.10E-06	1.197144111	up
ENSSSCG00000014028	0.005699122	1.197059735	up
ENSSSCG00000024933	5.53E-06	1.196026655	up
NewGene_11785	7.88E-07	1.195469102	up
ENSSSCG00000020675	0.000579483	1.195410289	up
ENSSSCG00000009448	0.006094617	1.194787367	up
ENSSSCG00000017379	3.61E-13	1.194708493	up
ENSSSCG00000040779	8.82E-11	1.194302812	up
ENSSSCG00000004750	0.000114763	1.193857819	up
ENSSSCG00000017615	0.000777585	1.192670218	up
ENSSSCG00000014239	5.51E-06	1.192091976	up
ENSSSCG00000015793	4.98E-05	1.191884923	up
ENSSSCG00000040183	6.54E-07	1.19164618	up
ENSSSCG00000008816	7.17E-06	1.191452735	up
NewGene_8278	0.003433867	1.190420687	up
ENSSSCG00000038953	3.36E-07	1.190308216	up
ENSSSCG00000010849	9.19E-12	1.189654329	up
ENSSSCG00000017508	2.28E-09	1.189464213	up
ENSSSCG00000010872	1.67E-10	1.187909712	up
ENSSSCG00000026583	0.00094871	1.186576142	up
ENSSSCG00000038494	6.27E-19	1.185471248	up
ENSSSCG00000009864	2.50E-09	1.185036703	up
ENSSSCG00000036546	0.000443656	1.184682486	up
ENSSSCG00000014414	4.68E-06	1.183756196	up
ENSSSCG00000000393	3.64E-13	1.183728403	up
ENSSSCG00000016185	1.90E-20	1.182776561	up
ENSSSCG00000000512	0.00020543	1.182660783	up
ENSSSCG00000032343	0.00129263	1.182544822	up
ENSSSCG00000028336	3.72E-08	1.180720116	up
ENSSSCG00000006496	5.25E-15	1.180097108	up
ENSSSCG00000008368	1.99E-06	1.178810232	up
ENSSSCG00000010831	1.30E-11	1.17870387	up
ENSSSCG00000015839	0.005626189	1.177990017	up
ENSSSCG00000036556	1.37E-10	1.17772554	up
ENSSSCG00000017298	5.65E-05	1.177510065	up
ENSSSCG00000012791	0.000867587	1.177123782	up
ENSSSCG00000006347	6.94E-09	1.17711325	up
ENSSSCG00000005944	4.36E-14	1.177085504	up
ENSSSCG00000005983	1.29E-06	1.176632649	up
ENSSSCG00000009152	1.42E-11	1.176565936	up
ENSSSCG00000008372	8.40E-07	1.176521163	up
ENSSSCG00000038604	2.85E-09	1.176181482	up
ENSSSCG00000031719	7.94E-14	1.176018361	up
ENSSSCG00000033763	0.002465476	1.175580073	up
ENSSSCG00000008792	0.006151593	1.175411334	up
ENSSSCG00000038185	1.51E-07	1.173929472	up
ENSSSCG00000012952	0.001173512	1.173586171	up
ENSSSCG00000007280	5.51E-05	1.173579584	up
ENSSSCG00000004635	0.000423922	1.170824174	up
ENSSSCG00000012965	5.02E-10	1.170263604	up
ENSSSCG00000037575	0.001593694	1.16972933	up
ENSSSCG00000030343	0.001127352	1.169318681	up
ENSSSCG00000039922	1.77E-07	1.168653991	up
ENSSSCG00000013124	1.86E-16	1.168335352	up
NewGene_10760	0.001496771	1.167000638	up
NewGene_6098	3.26E-12	1.166494857	up
ENSSSCG00000000483	0.000253857	1.165836978	up
ENSSSCG00000017672	9.12E-05	1.165664902	up
ENSSSCG00000015618	3.26E-14	1.165350099	up
ENSSSCG00000014179	7.95E-08	1.16531437	up
ENSSSCG00000005768	1.23E-08	1.164727206	up
ENSSSCG00000017832	4.66E-07	1.164553013	up
ENSSSCG00000035355	3.00E-06	1.163860811	up
ENSSSCG00000016138	1.98E-07	1.163255655	up
ENSSSCG00000035715	8.43E-08	1.162759095	up
ENSSSCG00000004466	0.005108424	1.161627235	up
ENSSSCG00000015115	4.06E-08	1.160977589	up
ENSSSCG00000024180	2.49E-08	1.160784026	up
ENSSSCG00000016248	5.82E-13	1.16045093	up
ENSSSCG00000031698	7.17E-11	1.159319286	up
ENSSSCG00000027992	4.02E-13	1.158934626	up
ENSSSCG00000011382	9.37E-15	1.157667679	up
ENSSSCG00000002144	7.93E-06	1.157152143	up
ENSSSCG00000005946	0.007369891	1.156679078	up
ENSSSCG00000014232	5.58E-05	1.156122148	up
ENSSSCG00000002815	4.70E-15	1.156085587	up
ENSSSCG00000011270	5.18E-08	1.155371272	up
ENSSSCG00000033608	6.81E-16	1.155107023	up
ENSSSCG00000004888	5.19E-05	1.154417905	up
NewGene_9070	3.14E-06	1.15381417	up
ENSSSCG00000005471	9.92E-06	1.152979131	up
ENSSSCG00000000699	0.006503551	1.152880134	up
ENSSSCG00000017495	3.39E-12	1.152404346	up
ENSSSCG00000024655	5.66E-06	1.152298236	up
ENSSSCG00000016101	1.70E-10	1.152156633	up
ENSSSCG00000016884	3.59E-11	1.152041345	up
NewGene_10878	3.90E-05	1.151509246	up
ENSSSCG00000006889	3.32E-11	1.150976284	up
ENSSSCG00000010702	2.26E-10	1.150650987	up
NewGene_7891	5.63E-05	1.15004889	up
ENSSSCG00000032340	1.70E-09	1.14763996	up
ENSSSCG00000005425	1.22E-09	1.145860618	up
ENSSSCG00000001769	1.58E-10	1.145605965	up
NewGene_11471	5.17E-09	1.145024971	up
ENSSSCG00000006062	2.44E-12	1.144636647	up
ENSSSCG00000003561	1.23E-13	1.144519146	up
ENSSSCG00000026940	1.40E-08	1.144050334	up
ENSSSCG00000012000	3.09E-06	1.142847971	up
NewGene_12597	1.18E-07	1.142619062	up
ENSSSCG00000035570	3.25E-15	1.142435429	up
ENSSSCG00000015963	4.04E-09	1.142098882	up
ENSSSCG00000002706	0.000378006	1.141629717	up
ENSSSCG00000008077	4.47E-06	1.140905173	up
ENSSSCG00000029158	0.00016031	1.14088228	up
ENSSSCG00000036256	8.63E-06	1.140841096	up
ENSSSCG00000001532	2.14E-06	1.137959431	up
ENSSSCG00000030567	1.12E-11	1.134784737	up
ENSSSCG00000003760	7.20E-05	1.134776562	up
ENSSSCG00000028558	2.52E-05	1.134545977	up
ENSSSCG00000028973	9.57E-14	1.134020122	up
ENSSSCG00000010597	0.007238452	1.133946655	up
ENSSSCG00000023630	2.17E-06	1.13281283	up
NewGene_1994	1.81E-07	1.132765075	up
ENSSSCG00000025208	0.000101465	1.130452235	up
ENSSSCG00000037653	2.70E-06	1.13020058	up
ENSSSCG00000031380	3.60E-13	1.129770818	up
ENSSSCG00000013875	2.21E-06	1.12909234	up
ENSSSCG00000024145	1.47E-11	1.127320877	up
ENSSSCG00000017995	9.59E-11	1.127268718	up
ENSSSCG00000033982	2.61E-12	1.126947024	up
ENSSSCG00000004968	1.17E-07	1.125592303	up
ENSSSCG00000007487	2.08E-05	1.124219195	up
ENSSSCG00000034418	1.29E-06	1.123479183	up
ENSSSCG00000011101	1.12E-10	1.123478016	up
ENSSSCG00000010648	0.003802224	1.123314965	up
ENSSSCG00000039071	1.16E-15	1.122848488	up
ENSSSCG00000022073	1.28E-08	1.122819251	up
ENSSSCG00000040073	4.14E-06	1.122096545	up
ENSSSCG00000006176	1.41E-08	1.121910131	up
ENSSSCG00000013440	7.66E-06	1.121416284	up
ENSSSCG00000007667	0.000564383	1.120891725	up
ENSSSCG00000037158	2.99E-09	1.120278897	up
ENSSSCG00000015065	1.53E-11	1.118944896	up
ENSSSCG00000009384	7.18E-05	1.118754165	up
ENSSSCG00000016865	7.38E-05	1.118071898	up
ENSSSCG00000014828	1.70E-07	1.116928524	up
ENSSSCG00000010755	1.15E-14	1.116850599	up
ENSSSCG00000033257	1.50E-08	1.116262354	up
ENSSSCG00000013361	1.68E-05	1.114244536	up
ENSSSCG00000000107	1.63E-12	1.11400113	up
ENSSSCG00000004125	0.000150236	1.113698085	up
ENSSSCG00000030617	5.26E-08	1.112248754	up
ENSSSCG00000012294	1.28E-12	1.109868842	up
ENSSSCG00000004434	0.003313841	1.109257029	up
ENSSSCG00000003439	2.01E-08	1.108018714	up
ENSSSCG00000005619	0.000320713	1.106739108	up
NewGene_7560	1.19E-07	1.105387802	up
NewGene_7332	0.00054066	1.104240353	up
ENSSSCG00000033027	9.40E-09	1.103510624	up
ENSSSCG00000006392	3.12E-08	1.103289168	up
ENSSSCG00000000751	1.52E-05	1.103143514	up
ENSSSCG00000010292	5.54E-10	1.103011846	up
ENSSSCG00000002445	0.005516215	1.102336176	up
ENSSSCG00000029411	2.69E-17	1.101872181	up
ENSSSCG00000013658	0.000484108	1.101488503	up
NewGene_8412	0.000290021	1.100475518	up
ENSSSCG00000003743	9.85E-06	1.10005771	up
ENSSSCG00000027700	0.000318196	1.099436202	up
ENSSSCG00000005356	4.37E-06	1.098537407	up
ENSSSCG00000009491	0.00015961	1.098199109	up
ENSSSCG00000014291	5.63E-06	1.097388228	up
ENSSSCG00000006845	5.86E-07	1.097181379	up
ENSSSCG00000005518	7.87E-10	1.096942397	up
ENSSSCG00000030359	3.02E-07	1.096071836	up
ENSSSCG00000015446	3.23E-06	1.095483088	up
ENSSSCG00000004730	9.48E-06	1.094452964	up
ENSSSCG00000015214	8.05E-12	1.094297303	up
NewGene_7831	0.001939734	1.093556766	up
ENSSSCG00000011399	1.53E-09	1.092673354	up
ENSSSCG00000023996	1.63E-08	1.091945962	up
ENSSSCG00000000488	0.000974308	1.091485796	up
ENSSSCG00000008451	1.84E-09	1.09132202	up
ENSSSCG00000014310	0.00152129	1.090870921	up
ENSSSCG00000003017	6.80E-12	1.089915113	up
ENSSSCG00000026354	6.86E-05	1.089834646	up
ENSSSCG00000031942	2.50E-05	1.088091943	up
ENSSSCG00000027857	0.000145988	1.088012221	up
ENSSSCG00000017022	0.000189443	1.087123597	up
ENSSSCG00000004717	0.000173063	1.087082423	up
ENSSSCG00000004387	5.11E-12	1.086155842	up
ENSSSCG00000017986	7.37E-12	1.085913463	up
ENSSSCG00000039338	5.81E-05	1.085555868	up
ENSSSCG00000014249	0.000867988	1.084484337	up
ENSSSCG00000009492	2.77E-06	1.084369189	up
NewGene_4674	6.98E-07	1.084301197	up
ENSSSCG00000025652	5.48E-15	1.083079709	up
ENSSSCG00000009853	8.35E-16	1.082963873	up
ENSSSCG00000010300	0.007834537	1.082863694	up
ENSSSCG00000026617	4.72E-08	1.08085477	up
ENSSSCG00000015874	9.02E-10	1.079572544	up
ENSSSCG00000024009	6.28E-07	1.076994672	up
ENSSSCG00000010179	7.58E-07	1.076135185	up
ENSSSCG00000027121	4.94E-15	1.075865614	up
ENSSSCG00000022128	1.94E-06	1.075046815	up
ENSSSCG00000002822	4.52E-16	1.074997882	up
ENSSSCG00000039222	1.31E-13	1.074281022	up
ENSSSCG00000008801	3.58E-08	1.073024852	up
ENSSSCG00000010912	4.13E-06	1.072313408	up
ENSSSCG00000024841	3.41E-11	1.071902738	up
ENSSSCG00000002235	3.31E-11	1.071491044	up
ENSSSCG00000008969	0.000785684	1.070593303	up
ENSSSCG00000003451	1.09E-11	1.070194036	up
ENSSSCG00000013119	5.83E-11	1.070036728	up
ENSSSCG00000031664	0.000386124	1.068488471	up
ENSSSCG00000006018	1.47E-10	1.066960168	up
ENSSSCG00000028771	3.82E-06	1.06566602	up
ENSSSCG00000009482	1.91E-12	1.065531982	up
ENSSSCG00000016091	0.003990817	1.064406634	up
ENSSSCG00000022396	0.00149752	1.064054869	up
ENSSSCG00000022149	2.08E-10	1.061740823	up
ENSSSCG00000030996	3.62E-15	1.061528821	up
NewGene_10857	0.003144885	1.061195774	up
ENSSSCG00000036284	0.000131503	1.060934682	up
ENSSSCG00000006620	2.89E-14	1.059914956	up
ENSSSCG00000045712	1.21E-07	1.059750873	up
ENSSSCG00000015697	0.000935166	1.058360605	up
ENSSSCG00000006135	6.73E-06	1.058320593	up
ENSSSCG00000006220	2.10E-05	1.058138307	up
ENSSSCG00000006983	9.03E-05	1.058052709	up
ENSSSCG00000021072	0.007171928	1.057769721	up
ENSSSCG00000004652	0.000803738	1.057178684	up
NewGene_1644	0.001075128	1.056977988	up
ENSSSCG00000034217	2.71E-05	1.05555348	up
ENSSSCG00000005012	8.93E-14	1.054097078	up
ENSSSCG00000024240	4.53E-06	1.054073254	up
ENSSSCG00000004666	1.23E-07	1.05376877	up
ENSSSCG00000016717	0.000910556	1.053754159	up
ENSSSCG00000014840	5.66E-08	1.053385186	up
ENSSSCG00000012251	2.46E-09	1.053379261	up
ENSSSCG00000023955	0.000497166	1.053309539	up
NewGene_5196	5.86E-10	1.053123027	up
ENSSSCG00000023050	3.36E-09	1.052865565	up
ENSSSCG00000000406	2.23E-06	1.052637194	up
ENSSSCG00000016661	7.28E-05	1.052315681	up
ENSSSCG00000026606	8.72E-06	1.051027491	up
ENSSSCG00000004192	1.83E-11	1.050598184	up
ENSSSCG00000006577	1.26E-09	1.050101634	up
NewGene_6253	2.76E-08	1.050033415	up
ENSSSCG00000027381	6.96E-07	1.04928188	up
ENSSSCG00000017546	7.58E-05	1.049027232	up
ENSSSCG00000017747	4.91E-06	1.048471323	up
ENSSSCG00000008171	4.07E-08	1.047480357	up
ENSSSCG00000015077	1.37E-10	1.047166014	up
ENSSSCG00000029805	0.000132208	1.046616355	up
ENSSSCG00000009408	9.40E-09	1.045312742	up
ENSSSCG00000031498	5.43E-05	1.045160956	up
ENSSSCG00000012277	1.61E-08	1.045117646	up
ENSSSCG00000004456	6.52E-09	1.044969338	up
ENSSSCG00000027459	0.001015996	1.044925335	up
ENSSSCG00000014283	0.000435918	1.043360511	up
ENSSSCG00000035258	0.000290021	1.043335214	up
ENSSSCG00000000487	0.000232132	1.04330488	up
ENSSSCG00000035037	3.70E-08	1.042672169	up
ENSSSCG00000021706	1.38E-09	1.042553432	up
ENSSSCG00000003857	0.000371881	1.042328236	up
ENSSSCG00000007817	4.69E-11	1.041592749	up
ENSSSCG00000027675	1.64E-06	1.041048404	up
ENSSSCG00000006717	3.12E-10	1.039863097	up
ENSSSCG00000014921	1.64E-11	1.039398929	up
ENSSSCG00000016563	1.08E-06	1.039234643	up
ENSSSCG00000001624	0.000984961	1.039029784	up
ENSSSCG00000003395	0.000263589	1.03776955	up
ENSSSCG00000004382	7.13E-08	1.036763136	up
ENSSSCG00000035213	0.00010668	1.036193268	up
ENSSSCG00000009425	0.006801948	1.036020316	up
ENSSSCG00000011194	1.00E-06	1.035373382	up
ENSSSCG00000035940	3.18E-08	1.03508411	up
ENSSSCG00000000274	5.81E-13	1.034972912	up
ENSSSCG00000006137	7.38E-06	1.033925731	up
ENSSSCG00000030486	0.002846305	1.033446736	up
ENSSSCG00000022559	3.53E-05	1.03326615	up
ENSSSCG00000031147	2.62E-06	1.032985575	up
NewGene_1245	0.001323541	1.032764642	up
ENSSSCG00000010272	4.38E-07	1.032751477	up
ENSSSCG00000032477	2.95E-08	1.032486464	up
ENSSSCG00000011804	7.69E-09	1.032349292	up
ENSSSCG00000007700	0.000167231	1.032255628	up
ENSSSCG00000005506	0.003091552	1.032119507	up
ENSSSCG00000005201	4.19E-06	1.032116184	up
ENSSSCG00000009664	2.00E-07	1.031900229	up
ENSSSCG00000022288	0.00096697	1.03161088	up
ENSSSCG00000036801	1.62E-07	1.031474311	up
ENSSSCG00000023719	6.76E-06	1.03116529	up
ENSSSCG00000007067	7.46E-14	1.03112024	up
ENSSSCG00000000846	0.007068645	1.030199898	up
ENSSSCG00000009072	8.30E-05	1.029996001	up
ENSSSCG00000011397	0.001305341	1.029548927	up
ENSSSCG00000006762	2.52E-10	1.028392508	up
ENSSSCG00000027946	3.22E-10	1.028140482	up
ENSSSCG00000010995	8.59E-06	1.028046555	up
ENSSSCG00000010239	0.006673295	1.027782251	up
ENSSSCG00000038895	3.73E-07	1.027391585	up
ENSSSCG00000016230	7.12E-06	1.027086255	up
ENSSSCG00000014820	2.90E-10	1.026301165	up
ENSSSCG00000002283	4.33E-07	1.025262341	up
NewGene_7923	0.005735302	1.024205776	up
ENSSSCG00000003063	0.00154144	1.024098842	up
ENSSSCG00000034610	0.005092162	1.024034405	up
ENSSSCG00000008821	4.00E-05	1.02392791	up
ENSSSCG00000008429	8.95E-08	1.023203016	up
ENSSSCG00000004726	2.66E-06	1.02211632	up
ENSSSCG00000028282	1.79E-08	1.02121083	up
ENSSSCG00000023829	0.004482543	1.020830328	up
ENSSSCG00000011234	3.13E-06	1.020390458	up
ENSSSCG00000006873	2.28E-12	1.018332105	up
ENSSSCG00000015820	2.80E-07	1.017920102	up
ENSSSCG00000038543	7.62E-07	1.016862071	up
ENSSSCG00000002828	0.004549136	1.016763723	up
ENSSSCG00000035622	3.05E-09	1.016662006	up
ENSSSCG00000005135	1.89E-06	1.016255364	up
ENSSSCG00000025582	4.20E-11	1.015815223	up
ENSSSCG00000016564	1.33E-10	1.014731204	up
ENSSSCG00000036491	3.61E-07	1.014030591	up
ENSSSCG00000009401	0.001740122	1.013709587	up
ENSSSCG00000006928	2.97E-09	1.013261255	up
ENSSSCG00000017338	3.31E-10	1.013068044	up
ENSSSCG00000010258	5.55E-08	1.013040604	up
ENSSSCG00000027681	2.84E-08	1.012441233	up
ENSSSCG00000033811	0.000624033	1.011976606	up
ENSSSCG00000037116	0.000669658	1.011690324	up
ENSSSCG00000000521	5.13E-10	1.01113124	up
ENSSSCG00000032214	9.24E-06	1.010998427	up
ENSSSCG00000009502	0.000199059	1.010526865	up
ENSSSCG00000039148	5.44E-11	1.01010954	up
ENSSSCG00000009166	6.01E-10	1.010062661	up
ENSSSCG00000027505	9.61E-11	1.009997494	up
ENSSSCG00000034395	0.000397895	1.009795823	up
ENSSSCG00000021203	1.08E-05	1.009091458	up
ENSSSCG00000012083	9.39E-11	1.009014755	up
ENSSSCG00000015815	5.64E-08	1.008726589	up
ENSSSCG00000005911	2.74E-08	1.007462889	up
ENSSSCG00000011677	0.00034518	1.007296937	up
ENSSSCG00000003645	3.00E-05	1.006951691	up
ENSSSCG00000017548	0.006317641	1.006219263	up
ENSSSCG00000021173	2.45E-08	1.00596572	up
ENSSSCG00000012164	0.006674617	1.005549931	up
ENSSSCG00000001984	1.22E-11	1.005247226	up
ENSSSCG00000024999	0.006359076	1.004793564	up
ENSSSCG00000026969	0.008324667	1.004240043	up
ENSSSCG00000012014	6.91E-08	1.002379489	up
ENSSSCG00000025406	5.93E-05	1.00132996	up
ENSSSCG00000006470	3.17E-08	1.00120481	up
ENSSSCG00000003360	0.000612929	-1.000616593	down
ENSSSCG00000009836	6.29E-08	-1.001187357	down
ENSSSCG00000017822	1.59E-10	-1.001441066	down
ENSSSCG00000001347	2.34E-06	-1.001705798	down
ENSSSCG00000003761	3.01E-08	-1.002006627	down
ENSSSCG00000017177	0.007910378	-1.002932597	down
ENSSSCG00000028892	2.88E-08	-1.003052338	down
ENSSSCG00000033620	5.68E-09	-1.005423546	down
ENSSSCG00000040365	0.000117915	-1.005542308	down
ENSSSCG00000004133	1.05E-09	-1.005587646	down
ENSSSCG00000035675	9.35E-14	-1.005785999	down
ENSSSCG00000030260	6.99E-08	-1.006511134	down
ENSSSCG00000003413	6.71E-09	-1.00677509	down
ENSSSCG00000014247	5.37E-12	-1.006885636	down
ENSSSCG00000014023	3.10E-07	-1.007117447	down
ENSSSCG00000035696	4.72E-05	-1.008204096	down
ENSSSCG00000003908	8.86E-11	-1.008454218	down
ENSSSCG00000033411	0.007540036	-1.010691844	down
ENSSSCG00000016568	1.78E-05	-1.010818767	down
ENSSSCG00000009808	0.000133184	-1.011326025	down
ENSSSCG00000031142	0.0001303	-1.011828234	down
ENSSSCG00000013001	9.08E-05	-1.012283569	down
ENSSSCG00000017667	0.000422045	-1.013504198	down
ENSSSCG00000012104	0.00074683	-1.013863373	down
ENSSSCG00000023820	6.74E-08	-1.014309247	down
ENSSSCG00000016205	1.20E-06	-1.014536167	down
ENSSSCG00000010620	1.35E-11	-1.015004279	down
ENSSSCG00000013776	2.83E-08	-1.016384074	down
ENSSSCG00000001571	1.00E-09	-1.016507794	down
ENSSSCG00000022925	9.39E-05	-1.019199346	down
ENSSSCG00000010735	0.000131406	-1.019606083	down
ENSSSCG00000040838	7.38E-06	-1.019656434	down
ENSSSCG00000002714	2.99E-07	-1.020062269	down
ENSSSCG00000004207	0.000157628	-1.020077603	down
ENSSSCG00000009929	3.51E-08	-1.020222176	down
ENSSSCG00000016400	7.01E-05	-1.021178562	down
ENSSSCG00000010145	6.35E-08	-1.021251411	down
ENSSSCG00000012650	1.08E-11	-1.02191637	down
NewGene_5066	0.005476014	-1.022302571	down
ENSSSCG00000005627	1.10E-07	-1.022712397	down
ENSSSCG00000006939	1.40E-07	-1.022714269	down
ENSSSCG00000032279	5.93E-06	-1.02314387	down
ENSSSCG00000012889	1.53E-05	-1.023564362	down
ENSSSCG00000031361	7.32E-11	-1.023604656	down
ENSSSCG00000027688	0.002295111	-1.023831061	down
NewGene_1258	0.007313138	-1.024058226	down
ENSSSCG00000030921	4.28E-06	-1.024112624	down
ENSSSCG00000015607	1.17E-05	-1.0244245	down
ENSSSCG00000002351	0.000551341	-1.024673438	down
ENSSSCG00000007454	3.22E-05	-1.025143783	down
ENSSSCG00000025326	4.11E-06	-1.02546628	down
ENSSSCG00000003343	5.10E-08	-1.02569175	down
ENSSSCG00000011553	9.85E-08	-1.026197023	down
ENSSSCG00000017104	7.52E-13	-1.026818536	down
ENSSSCG00000026281	1.23E-07	-1.029000112	down
NewGene_7	7.54E-07	-1.029308939	down
ENSSSCG00000009259	0.000416664	-1.029494058	down
ENSSSCG00000013088	2.72E-09	-1.03001003	down
ENSSSCG00000017190	8.68E-07	-1.030332176	down
ENSSSCG00000037808	1.36E-07	-1.031873152	down
ENSSSCG00000032444	6.63E-05	-1.032794073	down
NewGene_11464	1.09E-05	-1.033176841	down
ENSSSCG00000016809	1.52E-07	-1.034025332	down
ENSSSCG00000034190	0.001194306	-1.034172533	down
ENSSSCG00000031262	6.15E-15	-1.034724171	down
ENSSSCG00000040163	6.84E-10	-1.035078928	down
ENSSSCG00000031348	4.33E-05	-1.035582236	down
ENSSSCG00000008550	3.61E-10	-1.037474092	down
ENSSSCG00000017900	9.67E-10	-1.037536634	down
ENSSSCG00000015266	0.002447709	-1.037684898	down
ENSSSCG00000001422	1.68E-08	-1.037698135	down
ENSSSCG00000036436	7.72E-05	-1.037975785	down
ENSSSCG00000000862	1.43E-08	-1.038705933	down
ENSSSCG00000038038	0.007968758	-1.038905499	down
ENSSSCG00000006864	2.73E-06	-1.040277371	down
ENSSSCG00000017419	1.12E-11	-1.04126608	down
ENSSSCG00000007046	6.43E-09	-1.043300295	down
ENSSSCG00000006262	1.90E-10	-1.043438361	down
ENSSSCG00000013829	1.89E-05	-1.043674083	down
ENSSSCG00000013572	0.002887434	-1.043892061	down
ENSSSCG00000021464	2.29E-06	-1.044486703	down
ENSSSCG00000008055	0.002109691	-1.045618299	down
ENSSSCG00000037835	8.72E-05	-1.046361407	down
ENSSSCG00000001501	2.28E-07	-1.047407957	down
ENSSSCG00000040083	0.003641357	-1.047550148	down
ENSSSCG00000032110	0.000171819	-1.047648134	down
ENSSSCG00000013105	6.16E-07	-1.048322258	down
ENSSSCG00000009827	1.54E-05	-1.048790217	down
ENSSSCG00000028707	1.92E-09	-1.049864779	down
ENSSSCG00000023294	3.14E-06	-1.050260846	down
ENSSSCG00000017072	3.21E-13	-1.050650036	down
ENSSSCG00000034146	0.000455956	-1.051718101	down
ENSSSCG00000025856	3.88E-05	-1.052095136	down
ENSSSCG00000038237	4.49E-07	-1.052158575	down
ENSSSCG00000037920	4.41E-12	-1.052691587	down
ENSSSCG00000011239	1.51E-10	-1.053017585	down
ENSSSCG00000023886	6.71E-09	-1.0531606	down
ENSSSCG00000007558	1.09E-07	-1.053794543	down
ENSSSCG00000029125	0.00121283	-1.053940001	down
ENSSSCG00000000063	1.69E-05	-1.05529144	down
ENSSSCG00000009674	4.85E-07	-1.055637592	down
ENSSSCG00000009569	1.07E-10	-1.055845691	down
ENSSSCG00000030888	7.30E-08	-1.057338004	down
ENSSSCG00000011330	7.03E-06	-1.059040322	down
ENSSSCG00000002807	1.04E-05	-1.059262926	down
ENSSSCG00000008984	2.39E-08	-1.059537746	down
ENSSSCG00000000411	1.23E-06	-1.06039194	down
ENSSSCG00000017420	4.28E-07	-1.060567999	down
NewGene_4348	0.005571663	-1.060932646	down
ENSSSCG00000007962	1.32E-05	-1.061038375	down
ENSSSCG00000039426	1.89E-06	-1.061744652	down
ENSSSCG00000000045	0.000183611	-1.062077283	down
ENSSSCG00000000035	3.41E-08	-1.062522363	down
ENSSSCG00000032932	1.93E-08	-1.062622653	down
ENSSSCG00000013570	2.31E-05	-1.063078402	down
ENSSSCG00000010981	8.68E-05	-1.063541298	down
ENSSSCG00000049430	0.000193494	-1.06403851	down
ENSSSCG00000005952	0.000536374	-1.065900022	down
ENSSSCG00000015589	0.009417108	-1.067118972	down
ENSSSCG00000004253	1.10E-08	-1.067222863	down
ENSSSCG00000016497	0.000395248	-1.067309657	down
ENSSSCG00000033355	9.08E-08	-1.067929081	down
ENSSSCG00000030253	1.31E-11	-1.068005414	down
ENSSSCG00000017223	0.002272926	-1.068501767	down
ENSSSCG00000023312	0.006508518	-1.069268933	down
ENSSSCG00000010056	5.32E-07	-1.069285277	down
ENSSSCG00000002729	2.09E-09	-1.06977666	down
ENSSSCG00000009898	3.49E-11	-1.069951847	down
ENSSSCG00000037524	5.82E-05	-1.07079963	down
ENSSSCG00000003741	0.00019288	-1.071913059	down
ENSSSCG00000014557	1.23E-08	-1.07207943	down
ENSSSCG00000002555	4.24E-08	-1.072491982	down
ENSSSCG00000013145	1.86E-06	-1.073994323	down
ENSSSCG00000017195	0.003098674	-1.074598094	down
ENSSSCG00000007754	2.76E-07	-1.075266626	down
ENSSSCG00000003694	3.19E-13	-1.075471896	down
ENSSSCG00000000198	1.84E-08	-1.075917416	down
ENSSSCG00000003168	0.004743211	-1.076489237	down
ENSSSCG00000040918	1.28E-06	-1.077176117	down
ENSSSCG00000023775	0.000236832	-1.078850146	down
ENSSSCG00000010007	5.06E-07	-1.078893101	down
ENSSSCG00000017232	1.98E-09	-1.079612272	down
ENSSSCG00000023243	0.000745886	-1.081102934	down
ENSSSCG00000011864	1.24E-08	-1.081493983	down
ENSSSCG00000013858	0.004363529	-1.082456567	down
ENSSSCG00000003154	4.16E-08	-1.082910118	down
ENSSSCG00000028237	0.000175076	-1.083438077	down
ENSSSCG00000031435	6.29E-07	-1.084101809	down
ENSSSCG00000007199	5.28E-07	-1.085319533	down
ENSSSCG00000040713	6.88E-07	-1.08570036	down
ENSSSCG00000038777	0.00038402	-1.086445238	down
ENSSSCG00000001535	8.68E-05	-1.086685902	down
ENSSSCG00000013625	0.000642452	-1.087054278	down
ENSSSCG00000002357	1.98E-07	-1.087167134	down
ENSSSCG00000023078	0.000429418	-1.087290636	down
ENSSSCG00000039751	3.50E-06	-1.088668702	down
ENSSSCG00000016772	5.11E-12	-1.089274174	down
ENSSSCG00000034278	6.81E-08	-1.090090534	down
ENSSSCG00000013761	1.43E-08	-1.090550789	down
ENSSSCG00000039713	7.53E-06	-1.091547789	down
ENSSSCG00000026067	6.99E-05	-1.091892356	down
ENSSSCG00000013294	2.32E-05	-1.09313067	down
ENSSSCG00000040727	1.06E-08	-1.093955551	down
ENSSSCG00000016708	3.34E-09	-1.094239182	down
ENSSSCG00000010822	4.17E-12	-1.095657846	down
ENSSSCG00000009373	3.18E-05	-1.096365927	down
ENSSSCG00000040388	8.95E-08	-1.09692083	down
ENSSSCG00000024377	4.55E-06	-1.097642926	down
ENSSSCG00000040119	0.005635453	-1.09781496	down
ENSSSCG00000000199	1.87E-08	-1.098429008	down
ENSSSCG00000013745	4.11E-10	-1.099192468	down
ENSSSCG00000008009	2.12E-07	-1.099850514	down
ENSSSCG00000017544	1.17E-09	-1.100412003	down
ENSSSCG00000029606	1.62E-06	-1.10045129	down
NewGene_371	6.81E-07	-1.100684634	down
ENSSSCG00000012038	2.05E-05	-1.101245942	down
ENSSSCG00000007492	3.93E-07	-1.101291952	down
ENSSSCG00000015784	3.44E-11	-1.101623289	down
ENSSSCG00000016290	3.92E-08	-1.102468769	down
NewGene_495	0.002155754	-1.105773601	down
ENSSSCG00000037120	4.35E-08	-1.107154925	down
NewGene_324	0.005102858	-1.108159661	down
ENSSSCG00000004823	1.33E-07	-1.108301442	down
ENSSSCG00000015213	0.000284491	-1.111292632	down
ENSSSCG00000037251	0.006955224	-1.111941392	down
ENSSSCG00000021698	2.36E-10	-1.11325155	down
ENSSSCG00000003941	5.93E-07	-1.113317795	down
ENSSSCG00000009877	2.40E-06	-1.11358894	down
ENSSSCG00000036248	2.46E-07	-1.114382992	down
ENSSSCG00000013322	0.000990974	-1.114727184	down
ENSSSCG00000031799	3.25E-05	-1.115264928	down
ENSSSCG00000031130	5.06E-07	-1.116412176	down
ENSSSCG00000005485	0.00724085	-1.116424547	down
ENSSSCG00000003384	5.83E-10	-1.119445226	down
ENSSSCG00000014433	4.55E-06	-1.119654677	down
ENSSSCG00000029145	1.34E-11	-1.119681886	down
ENSSSCG00000038164	3.40E-09	-1.121304375	down
ENSSSCG00000010742	3.75E-09	-1.121391695	down
ENSSSCG00000011589	1.44E-11	-1.121551239	down
ENSSSCG00000032687	0.000920269	-1.121923633	down
ENSSSCG00000005716	7.59E-05	-1.122643122	down
ENSSSCG00000018087	7.54E-08	-1.123528678	down
ENSSSCG00000000449	0.00772704	-1.123664356	down
ENSSSCG00000022901	4.12E-10	-1.124235866	down
ENSSSCG00000010575	1.59E-10	-1.125936509	down
ENSSSCG00000023323	6.29E-07	-1.12638046	down
ENSSSCG00000003161	4.64E-06	-1.127244653	down
ENSSSCG00000016756	1.61E-06	-1.127760743	down
ENSSSCG00000007315	6.43E-09	-1.127963792	down
ENSSSCG00000009523	1.21E-11	-1.129094083	down
ENSSSCG00000024513	5.42E-08	-1.130406918	down
ENSSSCG00000000376	2.29E-10	-1.131472682	down
ENSSSCG00000016704	0.000826715	-1.132410029	down
ENSSSCG00000035657	8.77E-07	-1.132764675	down
ENSSSCG00000031321	1.45E-10	-1.133477554	down
ENSSSCG00000033340	1.27E-06	-1.133716081	down
ENSSSCG00000010654	0.004265885	-1.13410807	down
ENSSSCG00000020754	5.18E-08	-1.13436077	down
ENSSSCG00000023091	5.07E-13	-1.1349683	down
ENSSSCG00000016835	9.08E-05	-1.13570959	down
ENSSSCG00000011465	8.11E-08	-1.135950617	down
ENSSSCG00000013107	1.13E-13	-1.137396658	down
ENSSSCG00000018023	7.23E-06	-1.138064935	down
ENSSSCG00000006512	5.51E-09	-1.13838924	down
NewGene_2307	1.53E-05	-1.138913857	down
ENSSSCG00000007709	5.66E-08	-1.139033373	down
ENSSSCG00000031413	9.93E-14	-1.139819673	down
ENSSSCG00000031710	1.70E-08	-1.139982219	down
ENSSSCG00000014349	1.77E-06	-1.14003779	down
ENSSSCG00000001420	1.55E-08	-1.140946848	down
ENSSSCG00000012361	0.009586226	-1.141636997	down
ENSSSCG00000006648	0.000318694	-1.143436166	down
ENSSSCG00000016722	7.96E-06	-1.143445986	down
ENSSSCG00000025525	2.27E-09	-1.144184627	down
ENSSSCG00000032360	4.78E-05	-1.145103945	down
ENSSSCG00000026931	3.58E-09	-1.145269147	down
ENSSSCG00000028612	1.53E-08	-1.145916694	down
ENSSSCG00000010289	4.21E-13	-1.147320783	down
ENSSSCG00000021418	1.71E-12	-1.147749617	down
ENSSSCG00000025176	0.00490947	-1.147810267	down
ENSSSCG00000023325	7.26E-11	-1.148754908	down
ENSSSCG00000014436	7.74E-06	-1.149018895	down
ENSSSCG00000017136	3.05E-12	-1.14931334	down
ENSSSCG00000013377	1.03E-09	-1.149585219	down
ENSSSCG00000003137	7.02E-08	-1.150108392	down
ENSSSCG00000022687	1.52E-11	-1.150891309	down
ENSSSCG00000031874	5.85E-08	-1.150933792	down
ENSSSCG00000007064	7.78E-09	-1.150955033	down
ENSSSCG00000015897	9.19E-05	-1.151481363	down
ENSSSCG00000004402	0.000153236	-1.151864282	down
ENSSSCG00000027371	1.61E-05	-1.152097469	down
ENSSSCG00000008319	0.000424829	-1.152617397	down
ENSSSCG00000013004	8.07E-09	-1.153010633	down
ENSSSCG00000010866	3.15E-08	-1.153577359	down
ENSSSCG00000000504	0.001188943	-1.154097393	down
NewGene_10111	3.03E-05	-1.155896222	down
ENSSSCG00000040954	7.34E-08	-1.156126295	down
ENSSSCG00000008115	1.38E-14	-1.156611734	down
ENSSSCG00000012971	2.47E-07	-1.156910278	down
ENSSSCG00000040732	0.000618071	-1.158922797	down
ENSSSCG00000000169	1.51E-07	-1.159674352	down
ENSSSCG00000013382	1.35E-12	-1.160588932	down
ENSSSCG00000013938	3.01E-12	-1.160684454	down
ENSSSCG00000017367	1.56E-07	-1.162669357	down
ENSSSCG00000028169	8.83E-09	-1.162763875	down
ENSSSCG00000000749	2.26E-06	-1.163316358	down
ENSSSCG00000008002	1.05E-08	-1.164646307	down
ENSSSCG00000011312	2.80E-09	-1.165067263	down
ENSSSCG00000020657	3.31E-13	-1.165538089	down
ENSSSCG00000017205	3.76E-09	-1.167004613	down
ENSSSCG00000004373	1.84E-08	-1.167615717	down
ENSSSCG00000012813	1.29E-05	-1.168174797	down
ENSSSCG00000005859	9.66E-07	-1.16822833	down
ENSSSCG00000027324	7.40E-11	-1.168567622	down
NewGene_808	4.85E-11	-1.168635495	down
ENSSSCG00000006481	0.00050979	-1.169456268	down
ENSSSCG00000032480	0.000284491	-1.169759141	down
ENSSSCG00000009888	1.15E-05	-1.17072813	down
ENSSSCG00000032092	3.27E-15	-1.172004085	down
ENSSSCG00000011300	1.63E-12	-1.172405471	down
ENSSSCG00000031856	0.005324435	-1.173165635	down
ENSSSCG00000038262	3.83E-07	-1.174276829	down
ENSSSCG00000038026	4.15E-10	-1.174646431	down
ENSSSCG00000008771	2.56E-06	-1.175117296	down
ENSSSCG00000015109	0.008068422	-1.175202146	down
ENSSSCG00000013266	1.04E-07	-1.175263449	down
ENSSSCG00000010703	7.79E-11	-1.175443637	down
ENSSSCG00000004869	0.009183655	-1.17576862	down
ENSSSCG00000025228	9.56E-10	-1.176110539	down
ENSSSCG00000029990	0.002047115	-1.177089628	down
ENSSSCG00000010698	3.89E-07	-1.17734113	down
ENSSSCG00000004875	1.19E-07	-1.179455265	down
NewGene_4402	1.68E-07	-1.179505877	down
ENSSSCG00000013302	6.75E-15	-1.179577927	down
NewGene_7939	3.95E-05	-1.18072049	down
ENSSSCG00000012893	9.34E-12	-1.182562585	down
ENSSSCG00000000298	5.82E-07	-1.185078802	down
ENSSSCG00000004779	0.001848019	-1.186182008	down
ENSSSCG00000036751	1.36E-16	-1.18624088	down
ENSSSCG00000006525	2.44E-10	-1.187308846	down
ENSSSCG00000007586	2.20E-12	-1.187903662	down
ENSSSCG00000010744	5.83E-10	-1.188556595	down
ENSSSCG00000035414	9.25E-09	-1.188652372	down
ENSSSCG00000022310	0.008866352	-1.188664806	down
ENSSSCG00000000179	1.10E-05	-1.189470172	down
ENSSSCG00000003486	5.02E-11	-1.190101092	down
ENSSSCG00000025892	1.05E-08	-1.19047407	down
ENSSSCG00000046279	0.001175366	-1.190512615	down
ENSSSCG00000037451	7.27E-13	-1.191748619	down
ENSSSCG00000002341	1.28E-09	-1.194465188	down
ENSSSCG00000003229	1.47E-09	-1.194971111	down
NewGene_4393	3.66E-07	-1.195096287	down
ENSSSCG00000017134	1.29E-07	-1.195467948	down
ENSSSCG00000017297	3.87E-14	-1.196503995	down
ENSSSCG00000009739	1.70E-11	-1.196774284	down
ENSSSCG00000037670	4.28E-07	-1.197909143	down
ENSSSCG00000009938	1.41E-08	-1.198125808	down
ENSSSCG00000025653	3.39E-05	-1.198324908	down
ENSSSCG00000001206	0.000599814	-1.199140502	down
ENSSSCG00000008807	0.000661748	-1.199471586	down
ENSSSCG00000030018	4.95E-05	-1.199986076	down
ENSSSCG00000011358	6.02E-08	-1.200281379	down
ENSSSCG00000043687	3.77E-10	-1.20076761	down
ENSSSCG00000013106	0.000237741	-1.201065877	down
ENSSSCG00000045482	2.83E-06	-1.201278123	down
ENSSSCG00000014437	0.000320996	-1.201732663	down
NewGene_7423	1.67E-05	-1.201744715	down
ENSSSCG00000025248	4.14E-14	-1.201887804	down
ENSSSCG00000018041	2.64E-16	-1.202441738	down
ENSSSCG00000036002	1.95E-08	-1.202897645	down
ENSSSCG00000013602	8.33E-18	-1.2035693	down
ENSSSCG00000017337	1.02E-05	-1.204274807	down
ENSSSCG00000036814	1.56E-08	-1.204520722	down
ENSSSCG00000028180	0.001169164	-1.204648551	down
ENSSSCG00000026169	6.20E-12	-1.206823158	down
ENSSSCG00000005713	0.009784562	-1.208119393	down
ENSSSCG00000039089	1.36E-05	-1.209017629	down
ENSSSCG00000032456	0.000139363	-1.209845879	down
ENSSSCG00000017261	0.001539372	-1.210349375	down
ENSSSCG00000004010	2.34E-06	-1.210371342	down
ENSSSCG00000011620	5.32E-16	-1.210821105	down
ENSSSCG00000002793	0.001728926	-1.211226993	down
ENSSSCG00000028148	0.000125773	-1.211313626	down
ENSSSCG00000038810	0.000245381	-1.213472509	down
ENSSSCG00000010536	1.79E-07	-1.215588367	down
ENSSSCG00000024813	1.10E-11	-1.215913258	down
ENSSSCG00000022815	9.48E-13	-1.216693298	down
ENSSSCG00000007733	4.53E-06	-1.216740947	down
ENSSSCG00000031991	2.73E-07	-1.216970797	down
ENSSSCG00000015445	5.74E-06	-1.218117233	down
ENSSSCG00000021968	3.41E-14	-1.218729587	down
ENSSSCG00000031877	6.34E-06	-1.218799642	down
ENSSSCG00000031724	8.92E-10	-1.219962687	down
ENSSSCG00000014034	7.17E-07	-1.220437878	down
ENSSSCG00000033036	4.10E-13	-1.220940261	down
ENSSSCG00000025647	7.67E-06	-1.220971357	down
ENSSSCG00000015135	1.43E-13	-1.220992902	down
ENSSSCG00000010514	2.30E-11	-1.221117042	down
ENSSSCG00000029256	1.21E-13	-1.222800084	down
ENSSSCG00000007478	2.63E-05	-1.223405772	down
ENSSSCG00000035027	7.30E-09	-1.223793595	down
ENSSSCG00000008480	4.54E-07	-1.223835411	down
ENSSSCG00000032269	9.38E-16	-1.224057625	down
ENSSSCG00000001723	6.91E-05	-1.224412456	down
ENSSSCG00000017490	0.004289113	-1.225107807	down
ENSSSCG00000022011	2.44E-05	-1.226484194	down
ENSSSCG00000009464	1.26E-12	-1.227369393	down
ENSSSCG00000035628	7.50E-09	-1.228102618	down
ENSSSCG00000009015	1.67E-08	-1.229297452	down
ENSSSCG00000006827	8.00E-06	-1.229802798	down
ENSSSCG00000031949	2.85E-08	-1.230443443	down
ENSSSCG00000025106	3.52E-08	-1.231995815	down
ENSSSCG00000015252	5.45E-07	-1.232286145	down
ENSSSCG00000007592	4.52E-12	-1.23294766	down
ENSSSCG00000007896	1.10E-15	-1.233785944	down
ENSSSCG00000026106	1.12E-08	-1.234198162	down
ENSSSCG00000010118	8.69E-17	-1.234645212	down
ENSSSCG00000003555	1.69E-08	-1.235813812	down
ENSSSCG00000015878	2.85E-12	-1.236942898	down
NewGene_6665	4.66E-07	-1.23758658	down
ENSSSCG00000007717	0.000197995	-1.238787193	down
ENSSSCG00000016321	0.009483933	-1.239073839	down
NewGene_9858	1.05E-05	-1.240819305	down
ENSSSCG00000007428	6.04E-05	-1.241267417	down
ENSSSCG00000006543	7.50E-17	-1.243003586	down
ENSSSCG00000033453	4.64E-16	-1.243050365	down
ENSSSCG00000016707	0.002562618	-1.243667791	down
ENSSSCG00000002034	2.18E-13	-1.243976687	down
ENSSSCG00000014904	0.004270213	-1.244803984	down
ENSSSCG00000003876	1.39E-17	-1.245542611	down
ENSSSCG00000004024	2.75E-09	-1.24640957	down
ENSSSCG00000013742	6.64E-05	-1.246976542	down
ENSSSCG00000029573	4.21E-17	-1.247748487	down
ENSSSCG00000010589	1.87E-06	-1.24942925	down
ENSSSCG00000011249	0.000179866	-1.249481928	down
ENSSSCG00000015602	7.26E-16	-1.249548177	down
ENSSSCG00000004708	1.85E-08	-1.251580447	down
ENSSSCG00000036363	1.15E-14	-1.252022348	down
ENSSSCG00000012576	0.000127267	-1.25299032	down
ENSSSCG00000000971	1.56E-06	-1.254870659	down
ENSSSCG00000002910	1.33E-07	-1.255149609	down
ENSSSCG00000024028	1.45E-07	-1.257620219	down
ENSSSCG00000012950	0.000549161	-1.258123026	down
ENSSSCG00000017139	8.02E-10	-1.25934757	down
ENSSSCG00000006995	2.12E-14	-1.259710733	down
ENSSSCG00000008302	3.70E-06	-1.26119641	down
ENSSSCG00000028995	3.17E-05	-1.261494909	down
ENSSSCG00000037854	6.61E-05	-1.261960512	down
NewGene_10028	5.19E-08	-1.262272366	down
ENSSSCG00000050320	1.34E-09	-1.264630178	down
ENSSSCG00000000363	1.41E-06	-1.265298924	down
ENSSSCG00000033636	1.04E-07	-1.265396188	down
ENSSSCG00000006957	5.75E-07	-1.265644694	down
NewGene_8130	0.000917121	-1.266352363	down
NewGene_4709	0.001932985	-1.266360615	down
ENSSSCG00000023478	1.04E-11	-1.268015597	down
ENSSSCG00000016863	1.45E-15	-1.268020063	down
ENSSSCG00000017793	4.13E-07	-1.270491557	down
ENSSSCG00000004931	0.003711797	-1.273723891	down
ENSSSCG00000027660	5.09E-07	-1.2746042	down
NewGene_1587	1.92E-06	-1.27521527	down
ENSSSCG00000027251	5.90E-08	-1.275678853	down
NewGene_2320	0.000514956	-1.278291709	down
ENSSSCG00000000985	1.36E-11	-1.281393283	down
ENSSSCG00000016159	9.39E-06	-1.282046263	down
NewGene_9822	1.88E-12	-1.283449254	down
ENSSSCG00000028015	4.31E-10	-1.284442203	down
ENSSSCG00000003256	0.000117801	-1.285246573	down
ENSSSCG00000017385	0.008351192	-1.286583907	down
ENSSSCG00000029838	6.83E-05	-1.286661202	down
ENSSSCG00000025221	2.71E-13	-1.287634833	down
ENSSSCG00000025955	9.31E-10	-1.288584969	down
ENSSSCG00000001419	7.04E-10	-1.288907568	down
ENSSSCG00000003603	0.000519149	-1.289191132	down
ENSSSCG00000032213	3.28E-15	-1.290098127	down
ENSSSCG00000003715	8.47E-10	-1.291321855	down
ENSSSCG00000014289	3.09E-17	-1.29196379	down
ENSSSCG00000005673	2.41E-09	-1.29318892	down
ENSSSCG00000029627	1.10E-12	-1.29342598	down
ENSSSCG00000037513	0.000118927	-1.293817847	down
NewGene_6905	5.86E-17	-1.294211062	down
ENSSSCG00000007542	0.004547594	-1.294554164	down
ENSSSCG00000011880	0.003153915	-1.294613425	down
ENSSSCG00000024061	1.37E-05	-1.295132264	down
ENSSSCG00000011181	7.11E-05	-1.295287988	down
ENSSSCG00000006862	0.001106836	-1.295366073	down
ENSSSCG00000013517	5.56E-11	-1.29640692	down
ENSSSCG00000010925	2.96E-06	-1.29723431	down
ENSSSCG00000014250	2.81E-07	-1.297625857	down
ENSSSCG00000035103	6.52E-06	-1.298951201	down
ENSSSCG00000009567	0.000639755	-1.300804308	down
ENSSSCG00000003721	4.17E-05	-1.30081873	down
ENSSSCG00000015390	3.02E-14	-1.302490356	down
ENSSSCG00000026947	9.39E-17	-1.303426209	down
ENSSSCG00000034720	0.008794478	-1.30512639	down
ENSSSCG00000016244	8.08E-14	-1.305191589	down
ENSSSCG00000008311	0.000379537	-1.305640876	down
ENSSSCG00000038327	0.000735894	-1.306919	down
ENSSSCG00000029201	1.21E-11	-1.306955562	down
ENSSSCG00000045508	1.24E-13	-1.307340056	down
ENSSSCG00000032145	7.87E-14	-1.307866314	down
ENSSSCG00000005610	0.000311187	-1.308348331	down
ENSSSCG00000017638	0.000102591	-1.309622272	down
ENSSSCG00000030108	1.48E-16	-1.309782774	down
ENSSSCG00000006001	3.08E-15	-1.310077595	down
ENSSSCG00000014791	2.19E-17	-1.310149759	down
ENSSSCG00000011061	9.93E-07	-1.3141475	down
ENSSSCG00000016613	9.00E-15	-1.31637713	down
ENSSSCG00000002440	7.57E-11	-1.316724701	down
ENSSSCG00000036274	2.66E-23	-1.318498656	down
ENSSSCG00000040847	4.88E-05	-1.319315229	down
NewGene_2491	1.02E-08	-1.321526373	down
ENSSSCG00000000209	0.000821366	-1.32159006	down
ENSSSCG00000006888	5.70E-11	-1.321999788	down
ENSSSCG00000038383	4.01E-06	-1.322611056	down
ENSSSCG00000003923	7.12E-12	-1.322812721	down
ENSSSCG00000037238	2.51E-05	-1.323198634	down
ENSSSCG00000000371	1.67E-06	-1.323494064	down
ENSSSCG00000037754	1.02E-09	-1.323665189	down
ENSSSCG00000008225	8.35E-16	-1.324504838	down
ENSSSCG00000002452	1.18E-19	-1.324577334	down
ENSSSCG00000035891	5.66E-10	-1.325267789	down
ENSSSCG00000011443	2.52E-05	-1.326269216	down
ENSSSCG00000010084	1.65E-08	-1.327497317	down
ENSSSCG00000015336	3.23E-08	-1.331191522	down
ENSSSCG00000035762	1.65E-08	-1.33156422	down
ENSSSCG00000032392	8.13E-08	-1.331764206	down
ENSSSCG00000010451	0.000436505	-1.334734885	down
ENSSSCG00000011877	0.000159827	-1.335164389	down
ENSSSCG00000034883	3.96E-06	-1.335542177	down
ENSSSCG00000010571	7.21E-10	-1.335706503	down
ENSSSCG00000012540	0.001490384	-1.335938005	down
ENSSSCG00000032833	1.53E-09	-1.337034227	down
ENSSSCG00000037459	1.47E-08	-1.339265142	down
ENSSSCG00000009692	8.99E-12	-1.339718328	down
ENSSSCG00000021573	4.42E-20	-1.339888719	down
ENSSSCG00000032633	2.57E-07	-1.34330258	down
ENSSSCG00000022874	5.53E-15	-1.346343598	down
ENSSSCG00000013475	6.95E-17	-1.346866887	down
ENSSSCG00000013304	2.91E-10	-1.346949885	down
ENSSSCG00000037232	2.89E-06	-1.347080661	down
ENSSSCG00000013983	1.70E-09	-1.347656299	down
ENSSSCG00000037395	2.30E-06	-1.350062134	down
NewGene_45	2.15E-06	-1.351125935	down
ENSSSCG00000031228	8.27E-06	-1.351499848	down
ENSSSCG00000013856	3.42E-14	-1.352000008	down
ENSSSCG00000028587	0.007968758	-1.352522381	down
ENSSSCG00000027349	2.61E-13	-1.354232346	down
ENSSSCG00000035739	0.005044191	-1.354382401	down
ENSSSCG00000000020	4.88E-05	-1.354409528	down
ENSSSCG00000003780	1.84E-08	-1.354739087	down
ENSSSCG00000017541	1.30E-07	-1.355652535	down
ENSSSCG00000024793	3.44E-08	-1.356740668	down
ENSSSCG00000034994	3.72E-16	-1.35955069	down
ENSSSCG00000029502	4.67E-13	-1.36109727	down
ENSSSCG00000037514	0.008354102	-1.361383008	down
ENSSSCG00000031959	8.52E-06	-1.361989723	down
ENSSSCG00000014997	4.39E-05	-1.362368913	down
ENSSSCG00000007153	3.54E-19	-1.362586914	down
ENSSSCG00000036294	1.36E-08	-1.362706003	down
ENSSSCG00000033880	2.39E-05	-1.363003298	down
ENSSSCG00000027709	1.35E-14	-1.363015418	down
ENSSSCG00000035581	1.37E-10	-1.363412917	down
ENSSSCG00000016877	4.91E-18	-1.363500203	down
ENSSSCG00000005723	0.00061466	-1.364269936	down
ENSSSCG00000004465	3.97E-14	-1.366403995	down
ENSSSCG00000024837	1.23E-09	-1.366721304	down
ENSSSCG00000026018	0.008636521	-1.367181131	down
ENSSSCG00000044051	4.17E-14	-1.367791992	down
ENSSSCG00000016057	5.98E-15	-1.367956988	down
ENSSSCG00000010092	5.38E-19	-1.368118531	down
ENSSSCG00000007995	7.80E-08	-1.368198735	down
ENSSSCG00000013308	4.94E-06	-1.368771828	down
ENSSSCG00000017835	9.08E-16	-1.371105305	down
ENSSSCG00000012743	5.09E-07	-1.373977496	down
ENSSSCG00000017602	7.02E-06	-1.376742884	down
ENSSSCG00000010186	1.91E-09	-1.379197307	down
ENSSSCG00000015073	2.89E-11	-1.380181097	down
ENSSSCG00000015951	1.56E-05	-1.380599298	down
ENSSSCG00000027415	0.004419364	-1.38061127	down
ENSSSCG00000007721	4.84E-22	-1.382818078	down
ENSSSCG00000028609	1.02E-14	-1.384288176	down
ENSSSCG00000017344	0.003360168	-1.386066377	down
ENSSSCG00000015903	0.005945935	-1.388525519	down
ENSSSCG00000001537	2.25E-06	-1.38855903	down
ENSSSCG00000003110	1.36E-09	-1.389705894	down
ENSSSCG00000011532	1.14E-25	-1.390050772	down
ENSSSCG00000035025	9.69E-06	-1.390435396	down
ENSSSCG00000026996	6.69E-20	-1.390567054	down
ENSSSCG00000009085	6.97E-05	-1.39372706	down
ENSSSCG00000032583	1.79E-17	-1.394955696	down
ENSSSCG00000039658	6.76E-23	-1.396543388	down
ENSSSCG00000038042	1.45E-07	-1.396841839	down
ENSSSCG00000037530	3.01E-12	-1.396947153	down
ENSSSCG00000051618	1.65E-07	-1.397099185	down
ENSSSCG00000002400	0.000661495	-1.400406064	down
ENSSSCG00000030358	8.53E-10	-1.401249122	down
ENSSSCG00000023379	2.74E-16	-1.402409447	down
NewGene_3665	4.25E-05	-1.404246088	down
ENSSSCG00000002451	0.000369459	-1.404908428	down
ENSSSCG00000010006	6.15E-10	-1.405615555	down
ENSSSCG00000050408	0.002749386	-1.407389208	down
ENSSSCG00000002528	1.42E-06	-1.409537679	down
ENSSSCG00000023354	2.28E-12	-1.411956028	down
ENSSSCG00000022446	2.16E-08	-1.413680984	down
NewGene_9492	0.002491074	-1.41413319	down
ENSSSCG00000030798	2.67E-16	-1.415474863	down
ENSSSCG00000009901	0.001752715	-1.416656767	down
ENSSSCG00000026367	3.38E-13	-1.417210617	down
ENSSSCG00000004328	2.28E-18	-1.418824421	down
ENSSSCG00000007992	2.36E-12	-1.419423103	down
ENSSSCG00000025561	6.43E-09	-1.419804841	down
ENSSSCG00000035073	0.000234184	-1.419948112	down
ENSSSCG00000023280	3.85E-09	-1.420151497	down
ENSSSCG00000022536	3.90E-28	-1.420370212	down
ENSSSCG00000000672	5.65E-15	-1.420408841	down
ENSSSCG00000015743	0.003333697	-1.420632439	down
ENSSSCG00000005667	1.38E-19	-1.420811779	down
ENSSSCG00000025545	2.34E-19	-1.421041099	down
ENSSSCG00000008576	1.74E-12	-1.421207714	down
ENSSSCG00000040593	7.28E-08	-1.42274835	down
ENSSSCG00000012111	2.35E-17	-1.42299962	down
ENSSSCG00000005724	1.20E-13	-1.423807006	down
ENSSSCG00000010027	3.76E-08	-1.42680811	down
ENSSSCG00000017128	1.83E-06	-1.427975302	down
NewGene_665	0.000119672	-1.430806392	down
ENSSSCG00000034978	1.39E-06	-1.431726932	down
ENSSSCG00000024789	1.35E-14	-1.433601899	down
ENSSSCG00000004787	0.000134121	-1.434862322	down
ENSSSCG00000039397	2.51E-06	-1.435326028	down
ENSSSCG00000028943	8.99E-11	-1.435477272	down
ENSSSCG00000004093	2.83E-12	-1.435529907	down
ENSSSCG00000024687	3.87E-06	-1.435711762	down
ENSSSCG00000039679	2.12E-10	-1.435879347	down
ENSSSCG00000015144	5.75E-16	-1.436077774	down
ENSSSCG00000026569	7.79E-12	-1.436109749	down
ENSSSCG00000011619	5.36E-10	-1.436797921	down
NewGene_1459	1.72E-11	-1.439276801	down
ENSSSCG00000024667	3.30E-19	-1.440185254	down
NewGene_1064	1.17E-05	-1.44052134	down
ENSSSCG00000016340	5.30E-12	-1.441365821	down
ENSSSCG00000027266	2.20E-08	-1.444731881	down
ENSSSCG00000036534	0.001481641	-1.44504501	down
ENSSSCG00000007438	1.59E-12	-1.445729592	down
ENSSSCG00000025992	0.005337823	-1.448338436	down
ENSSSCG00000001561	0.000177135	-1.448661971	down
ENSSSCG00000017307	0.000135855	-1.448705403	down
ENSSSCG00000017812	2.32E-14	-1.449636527	down
NewGene_8644	2.43E-05	-1.450902701	down
ENSSSCG00000040554	9.32E-05	-1.451261481	down
ENSSSCG00000007930	9.05E-15	-1.452859992	down
ENSSSCG00000016255	1.97E-09	-1.452873247	down
ENSSSCG00000017054	2.11E-23	-1.453026033	down
ENSSSCG00000012198	2.66E-11	-1.455150173	down
ENSSSCG00000017360	4.85E-18	-1.455859492	down
ENSSSCG00000009379	1.26E-07	-1.45710727	down
ENSSSCG00000003379	4.51E-16	-1.457197646	down
ENSSSCG00000032024	1.07E-13	-1.457206008	down
ENSSSCG00000002803	0.000565209	-1.457955928	down
ENSSSCG00000010450	1.21E-20	-1.458903992	down
ENSSSCG00000016535	2.40E-15	-1.459900134	down
ENSSSCG00000010400	1.26E-10	-1.461156124	down
ENSSSCG00000004937	4.66E-05	-1.462097585	down
ENSSSCG00000031159	7.19E-12	-1.463143016	down
NewGene_9286	0.006949876	-1.463392651	down
ENSSSCG00000016342	1.31E-10	-1.463430375	down
ENSSSCG00000039594	1.98E-15	-1.463918159	down
ENSSSCG00000026806	1.23E-20	-1.464629386	down
ENSSSCG00000015084	3.84E-10	-1.468018619	down
ENSSSCG00000030696	2.95E-13	-1.46867129	down
ENSSSCG00000013433	9.49E-13	-1.469911534	down
ENSSSCG00000001780	1.37E-15	-1.470297843	down
ENSSSCG00000006523	1.16E-09	-1.470886181	down
ENSSSCG00000038329	2.16E-07	-1.473834163	down
NewGene_607	0.000241115	-1.475622752	down
NewGene_4900	0.002462511	-1.475849194	down
ENSSSCG00000030513	8.35E-09	-1.475861877	down
ENSSSCG00000033830	0.000523455	-1.47589886	down
ENSSSCG00000003022	0.005670892	-1.475950268	down
ENSSSCG00000040208	3.03E-15	-1.475988492	down
ENSSSCG00000032710	2.99E-07	-1.478029294	down
NewGene_7984	4.84E-05	-1.47983447	down
NewGene_872	0.001560324	-1.483861524	down
ENSSSCG00000016368	2.84E-09	-1.484031141	down
ENSSSCG00000040296	1.83E-18	-1.484757134	down
ENSSSCG00000029275	2.47E-05	-1.485192007	down
ENSSSCG00000001484	1.22E-08	-1.485583757	down
ENSSSCG00000038726	2.42E-09	-1.485615879	down
ENSSSCG00000029668	2.64E-11	-1.486150944	down
ENSSSCG00000005457	2.11E-09	-1.487062833	down
ENSSSCG00000015345	1.27E-07	-1.48790319	down
ENSSSCG00000005669	1.41E-07	-1.488922218	down
ENSSSCG00000021270	0.000910956	-1.489168604	down
ENSSSCG00000008233	7.07E-07	-1.489721012	down
ENSSSCG00000021414	4.35E-05	-1.490725729	down
ENSSSCG00000017158	3.91E-10	-1.491998755	down
ENSSSCG00000001755	8.57E-05	-1.492153163	down
ENSSSCG00000011911	3.97E-05	-1.49283321	down
ENSSSCG00000008738	2.60E-08	-1.495382599	down
ENSSSCG00000001823	2.42E-05	-1.495425038	down
ENSSSCG00000023994	4.10E-10	-1.495438748	down
ENSSSCG00000029281	1.89E-11	-1.495895346	down
ENSSSCG00000038911	1.83E-06	-1.500160465	down
ENSSSCG00000013569	0.002879545	-1.502808952	down
ENSSSCG00000024219	2.15E-13	-1.504683207	down
ENSSSCG00000004659	1.27E-06	-1.505460058	down
ENSSSCG00000008020	2.28E-13	-1.507004072	down
[truncated: 904 more rows]
