# Supplementary material for: Garcinone C inhibits pseudorabies virus replication through EGF/PI3K/Akt axis
Source: Front Cell Infect Microbiol. 2026 Feb 2;15:1722752. doi: 10.3389/fcimb.2025.1722752 (PMC12907380; doi:10.3389/fcimb.2025.1722752)
Supplement: Supplementary file 3 [file Table3.xls]

#ID	FDR	log2FC	regulated
ENSSSCG00000046466	3.85E-13	10.85275735	up
ENSSSCG00000015654	7.81E-14	9.793885871	up
ENSSSCG00000033207	1.80E-10	8.890633352	up
NewGene_9583	8.04E-10	8.566622495	up
ENSSSCG00000032690	2.35E-10	7.48175491	up
ENSSSCG00000001841	6.08E-07	6.471371822	up
ENSSSCG00000016555	6.28E-08	5.994586397	up
ENSSSCG00000035724	2.31E-05	5.873092431	up
ENSSSCG00000039053	1.61E-221	5.574671337	up
ENSSSCG00000023165	7.69E-190	4.61852549	up
ENSSSCG00000013400	5.38E-151	4.579639917	up
ENSSSCG00000029388	2.28E-124	4.559244145	up
NewGene_9673	0.000119409	4.542495127	up
ENSSSCG00000038521	0	4.471340473	up
ENSSSCG00000022447	3.79E-242	4.366064126	up
ENSSSCG00000032320	1.25E-61	4.33666502	up
ENSSSCG00000005992	5.07E-16	4.323135099	up
ENSSSCG00000022649	6.20E-18	4.130070824	up
ENSSSCG00000000442	1.87E-22	4.116546019	up
ENSSSCG00000017324	4.71E-07	4.041111229	up
NewGene_1359	6.43E-16	3.938497914	up
ENSSSCG00000040725	1.12E-23	3.937306386	up
ENSSSCG00000016260	2.58E-06	3.888329468	up
ENSSSCG00000024568	1.81E-55	3.886880266	up
NewGene_8329	1.73E-12	3.858536393	up
ENSSSCG00000025698	3.26E-186	3.849432274	up
ENSSSCG00000015579	2.00E-08	3.69800739	up
ENSSSCG00000002919	4.17E-07	3.660984814	up
ENSSSCG00000010312	5.01E-209	3.548959061	up
ENSSSCG00000014823	2.65E-09	3.493902906	up
ENSSSCG00000029304	6.31E-12	3.471170007	up
ENSSSCG00000000759	2.13E-13	3.469868787	up
ENSSSCG00000016583	0.000131336	3.464052374	up
ENSSSCG00000038767	9.28E-70	3.418837651	up
ENSSSCG00000004195	7.63E-30	3.404950771	up
ENSSSCG00000051733	1.62E-16	3.355173708	up
ENSSSCG00000021515	4.82E-33	3.336399432	up
NewGene_2318	0.000586092	3.286135828	up
ENSSSCG00000015340	5.86E-152	3.285947461	up
ENSSSCG00000005943	1.13E-08	3.266633539	up
ENSSSCG00000005762	7.31E-05	3.247803463	up
NewGene_4802	3.34E-11	3.238853662	up
ENSSSCG00000032434	1.70E-118	3.216629721	up
ENSSSCG00000000443	7.51E-62	3.213981663	up
ENSSSCG00000050998	1.60E-60	3.205144827	up
ENSSSCG00000003582	2.45E-76	3.201317242	up
ENSSSCG00000039862	9.66E-124	3.189263747	up
ENSSSCG00000003047	1.64E-154	3.187666504	up
ENSSSCG00000002639	1.30E-64	3.18071468	up
ENSSSCG00000014310	2.86E-12	3.162145972	up
ENSSSCG00000004980	2.49E-14	3.119700621	up
NewGene_12718	1.21E-05	3.069481367	up
ENSSSCG00000039797	1.35E-05	3.064510457	up
NewGene_1502	1.94E-22	3.055781479	up
ENSSSCG00000017577	1.39E-18	3.055055854	up
ENSSSCG00000027607	2.62E-135	3.01511645	up
ENSSSCG00000001906	3.40E-46	2.958065521	up
NewGene_11243	5.69E-14	2.946645803	up
ENSSSCG00000014982	4.18E-98	2.931408832	up
ENSSSCG00000014011	5.24E-10	2.911267107	up
ENSSSCG00000013940	4.11E-09	2.890451881	up
NewGene_6055	1.03E-18	2.885410141	up
ENSSSCG00000030165	1.42E-76	2.872699203	up
ENSSSCG00000017251	6.86E-48	2.86194587	up
ENSSSCG00000012791	0.009547737	2.850199307	up
ENSSSCG00000017956	1.24E-12	2.849916892	up
NewGene_9063	2.88E-07	2.836555964	up
ENSSSCG00000032857	2.19E-20	2.800901688	up
ENSSSCG00000036056	0.000731802	2.796087696	up
ENSSSCG00000005638	3.44E-09	2.793737879	up
ENSSSCG00000015476	1.52E-17	2.786918436	up
ENSSSCG00000036618	7.01E-22	2.769526006	up
NewGene_12110	3.86E-07	2.744891834	up
NewGene_8886	0.000221802	2.729226518	up
ENSSSCG00000032996	3.18E-135	2.712612752	up
ENSSSCG00000012173	4.79E-107	2.693528002	up
ENSSSCG00000003599	1.42E-10	2.688216786	up
ENSSSCG00000031888	1.04E-81	2.687668188	up
ENSSSCG00000050759	2.70E-06	2.679534999	up
NewGene_8700	9.78E-09	2.665518242	up
NewGene_4561	8.05E-10	2.632566275	up
ENSSSCG00000012709	4.31E-08	2.631929871	up
ENSSSCG00000006153	3.92E-38	2.621894253	up
ENSSSCG00000007140	6.56E-76	2.60709157	up
ENSSSCG00000009434	3.13E-05	2.605556507	up
ENSSSCG00000036135	7.62E-34	2.600217171	up
ENSSSCG00000001710	2.85E-41	2.599350411	up
ENSSSCG00000029507	2.48E-19	2.599217543	up
NewGene_7483	4.80E-05	2.577230711	up
ENSSSCG00000003928	3.14E-66	2.570813425	up
ENSSSCG00000001388	0.00041292	2.564723313	up
ENSSSCG00000006391	5.59E-48	2.550978954	up
ENSSSCG00000023522	5.56E-47	2.536016266	up
ENSSSCG00000023784	1.10E-54	2.535832431	up
ENSSSCG00000002891	1.37E-05	2.513350657	up
ENSSSCG00000004509	2.65E-80	2.49972225	up
NewGene_12602	9.85E-10	2.485150161	up
ENSSSCG00000001456	5.80E-13	2.484064408	up
ENSSSCG00000016677	8.57E-77	2.47114498	up
ENSSSCG00000033623	2.46E-09	2.458349291	up
ENSSSCG00000006742	8.80E-59	2.424793253	up
NewGene_8013	3.29E-05	2.419975358	up
ENSSSCG00000029714	0.000524875	2.418826615	up
ENSSSCG00000004956	2.07E-13	2.416489607	up
ENSSSCG00000036136	6.30E-75	2.412226221	up
ENSSSCG00000013263	4.71E-37	2.410538662	up
ENSSSCG00000033327	1.02E-89	2.408460882	up
ENSSSCG00000015850	4.95E-57	2.399019886	up
ENSSSCG00000001565	3.99E-45	2.389494276	up
ENSSSCG00000003439	4.68E-109	2.387227129	up
ENSSSCG00000009239	2.85E-10	2.348642097	up
ENSSSCG00000016140	1.78E-18	2.344455036	up
NewGene_12433	3.01E-05	2.343615997	up
NewGene_10530	6.49E-07	2.339198156	up
ENSSSCG00000005287	1.23E-98	2.333651279	up
ENSSSCG00000049253	0.006175987	2.330766958	up
NewGene_6529	1.51E-05	2.325678869	up
ENSSSCG00000017164	2.97E-87	2.294112422	up
ENSSSCG00000033657	4.58E-40	2.287861466	up
ENSSSCG00000040689	1.83E-05	2.285898794	up
ENSSSCG00000012967	1.90E-19	2.2837597	up
ENSSSCG00000008813	1.77E-06	2.283454634	up
ENSSSCG00000036566	0.000192479	2.283115909	up
ENSSSCG00000008953	5.61E-16	2.279003515	up
ENSSSCG00000028282	1.36E-61	2.265697734	up
ENSSSCG00000001457	2.97E-10	2.265050592	up
NewGene_411	9.25E-12	2.248396414	up
NewGene_12269	1.27E-05	2.244230084	up
ENSSSCG00000004807	0.001162634	2.244133437	up
ENSSSCG00000038598	1.05E-09	2.234252458	up
NewGene_3780	7.35E-24	2.231471489	up
ENSSSCG00000038610	3.01E-39	2.226754093	up
ENSSSCG00000005437	6.56E-64	2.225921973	up
ENSSSCG00000032242	3.61E-56	2.222228229	up
ENSSSCG00000013252	6.97E-06	2.221700669	up
ENSSSCG00000020736	6.43E-11	2.208577198	up
ENSSSCG00000010464	4.76E-71	2.206883278	up
ENSSSCG00000029163	2.09E-56	2.190807498	up
ENSSSCG00000011025	5.64E-06	2.176497568	up
ENSSSCG00000022404	9.89E-61	2.175569138	up
ENSSSCG00000001453	0.001911128	2.16866208	up
NewGene_5548	7.62E-06	2.163587601	up
ENSSSCG00000003105	1.27E-99	2.141676873	up
ENSSSCG00000007043	1.17E-45	2.137513589	up
NewGene_8909	1.34E-09	2.125601194	up
ENSSSCG00000008963	1.67E-37	2.124670173	up
ENSSSCG00000003600	1.47E-100	2.122741729	up
ENSSSCG00000006312	0.004826614	2.118873309	up
ENSSSCG00000011936	5.29E-11	2.11735137	up
ENSSSCG00000002918	0.00011106	2.116634209	up
ENSSSCG00000017552	1.02E-23	2.115519164	up
NewGene_6056	3.82E-12	2.113580247	up
ENSSSCG00000017265	3.29E-08	2.109572379	up
ENSSSCG00000004075	6.60E-08	2.098588997	up
ENSSSCG00000025597	0.000319666	2.098179514	up
ENSSSCG00000015249	3.90E-08	2.095959047	up
ENSSSCG00000011260	0.000332144	2.087112584	up
ENSSSCG00000006105	9.42E-48	2.083534972	up
ENSSSCG00000013448	2.22E-86	2.08264339	up
ENSSSCG00000010477	1.19E-23	2.080836226	up
ENSSSCG00000010532	2.18E-63	2.080586182	up
ENSSSCG00000002959	3.78E-27	2.07569369	up
ENSSSCG00000016331	5.60E-05	2.075194686	up
ENSSSCG00000006835	8.14E-110	2.074078186	up
ENSSSCG00000008289	2.93E-59	2.07404792	up
ENSSSCG00000023298	8.30E-94	2.072629429	up
ENSSSCG00000034107	2.29E-14	2.066462607	up
ENSSSCG00000000699	2.30E-05	2.063042106	up
ENSSSCG00000040779	4.97E-70	2.051563862	up
ENSSSCG00000034723	2.75E-67	2.048736757	up
ENSSSCG00000016314	0.002786175	2.03875027	up
ENSSSCG00000030681	0.00027419	2.036009791	up
ENSSSCG00000027232	0.000166051	2.030651242	up
NewGene_1550	0.001669978	2.025840921	up
ENSSSCG00000007032	6.71E-96	2.024164841	up
ENSSSCG00000030300	9.82E-28	2.010592559	up
ENSSSCG00000006338	8.46E-35	2.009990664	up
ENSSSCG00000002009	1.57E-57	2.008411058	up
ENSSSCG00000000839	3.46E-75	2.008346128	up
ENSSSCG00000003481	6.63E-07	2.00759781	up
NewGene_7123	5.63E-08	2.003315636	up
NewGene_2202	1.99E-06	1.996273189	up
ENSSSCG00000006988	1.32E-16	1.994102219	up
ENSSSCG00000006651	9.84E-60	1.989439873	up
ENSSSCG00000029998	2.66E-16	1.987037673	up
ENSSSCG00000012857	3.68E-73	1.984392515	up
ENSSSCG00000000906	3.18E-29	1.98042729	up
ENSSSCG00000022741	5.75E-08	1.967804608	up
ENSSSCG00000017934	1.33E-26	1.965531904	up
ENSSSCG00000014316	3.14E-52	1.96200648	up
ENSSSCG00000032613	6.31E-22	1.956280487	up
ENSSSCG00000035895	1.50E-24	1.949329721	up
ENSSSCG00000033456	3.34E-09	1.949123296	up
ENSSSCG00000006940	9.98E-66	1.935638941	up
ENSSSCG00000034207	1.53E-65	1.929956148	up
NewGene_8049	0.000272404	1.921759881	up
ENSSSCG00000015595	2.79E-56	1.916003156	up
NewGene_4666	3.92E-05	1.912777769	up
ENSSSCG00000042365	2.25E-05	1.911923333	up
ENSSSCG00000000521	1.89E-24	1.911740819	up
ENSSSCG00000013023	0.000335664	1.896515326	up
ENSSSCG00000003709	6.65E-54	1.889913345	up
ENSSSCG00000005979	6.12E-107	1.889467324	up
ENSSSCG00000008427	6.41E-24	1.888750471	up
ENSSSCG00000006717	1.81E-62	1.883852711	up
ENSSSCG00000006472	8.70E-23	1.880853048	up
ENSSSCG00000003201	2.48E-09	1.878584667	up
ENSSSCG00000020701	7.44E-37	1.878465478	up
ENSSSCG00000022672	1.08E-42	1.875196036	up
ENSSSCG00000009162	4.37E-07	1.872507229	up
ENSSSCG00000023133	9.50E-25	1.864905424	up
ENSSSCG00000029866	3.30E-08	1.86090232	up
NewGene_4453	2.66E-07	1.855167902	up
ENSSSCG00000029438	2.74E-42	1.854124543	up
ENSSSCG00000017755	1.73E-05	1.851833429	up
NewGene_7861	2.30E-25	1.850601042	up
ENSSSCG00000035256	6.94E-07	1.848884812	up
ENSSSCG00000006917	4.94E-23	1.845662573	up
NewGene_2536	4.12E-12	1.838863267	up
ENSSSCG00000003231	3.19E-05	1.835787965	up
ENSSSCG00000027722	9.09E-26	1.835307462	up
ENSSSCG00000036893	1.97E-05	1.833715551	up
NewGene_5218	0.000238421	1.815257623	up
ENSSSCG00000020927	2.95E-29	1.794002142	up
NewGene_11240	4.28E-74	1.793219079	up
ENSSSCG00000021562	3.66E-05	1.79145999	up
NewGene_7891	7.26E-15	1.787386688	up
NewGene_1151	0.003141309	1.781332034	up
ENSSSCG00000010012	9.31E-15	1.780074887	up
ENSSSCG00000011257	2.36E-13	1.777358582	up
ENSSSCG00000022496	6.76E-18	1.762346555	up
ENSSSCG00000011579	1.05E-31	1.760758409	up
ENSSSCG00000032343	9.67E-08	1.759753463	up
ENSSSCG00000001689	1.24E-57	1.753499708	up
ENSSSCG00000002516	1.66E-62	1.751841133	up
ENSSSCG00000008741	0.009487647	1.745899843	up
ENSSSCG00000017448	5.21E-39	1.745544853	up
ENSSSCG00000004454	1.23E-37	1.740083767	up
ENSSSCG00000003805	1.55E-21	1.737802712	up
ENSSSCG00000033190	2.60E-27	1.736814616	up
NewGene_4584	1.14E-05	1.731799035	up
ENSSSCG00000038594	9.12E-75	1.724455646	up
NewGene_1957	4.26E-28	1.722152745	up
ENSSSCG00000011436	0.000531405	1.720459742	up
NewGene_11463	4.12E-05	1.719882047	up
ENSSSCG00000035083	0.006583201	1.71971115	up
ENSSSCG00000028274	6.86E-09	1.719358251	up
ENSSSCG00000035774	9.13E-38	1.718306451	up
ENSSSCG00000015839	8.87E-08	1.716199539	up
ENSSSCG00000007748	9.63E-34	1.71478077	up
ENSSSCG00000012482	0.004953904	1.707467041	up
ENSSSCG00000000084	1.78E-72	1.705593502	up
ENSSSCG00000038562	4.85E-36	1.702742399	up
ENSSSCG00000024596	2.10E-28	1.702364801	up
ENSSSCG00000035253	8.46E-11	1.701443616	up
ENSSSCG00000022301	2.09E-48	1.698417398	up
ENSSSCG00000035828	3.64E-13	1.69448466	up
NewGene_1547	1.41E-05	1.693131643	up
ENSSSCG00000034260	9.10E-25	1.693127261	up
NewGene_3737	9.88E-05	1.692463871	up
ENSSSCG00000049011	1.41E-05	1.692146877	up
NewGene_2774	5.88E-05	1.69120638	up
ENSSSCG00000016817	7.08E-55	1.689118658	up
ENSSSCG00000006774	8.61E-16	1.688542218	up
ENSSSCG00000038970	0.00024531	1.687607473	up
ENSSSCG00000023423	1.07E-47	1.681907317	up
ENSSSCG00000010370	1.94E-87	1.680392374	up
ENSSSCG00000017690	1.04E-35	1.672916742	up
NewGene_3379	0.000142409	1.672420412	up
ENSSSCG00000006987	1.17E-20	1.668778774	up
ENSSSCG00000018032	0.000235076	1.663527651	up
ENSSSCG00000021232	4.04E-09	1.662925461	up
ENSSSCG00000023684	6.28E-09	1.661269936	up
ENSSSCG00000016554	2.02E-35	1.658747626	up
ENSSSCG00000023054	7.89E-05	1.658546533	up
ENSSSCG00000040961	1.28E-25	1.657692105	up
ENSSSCG00000001131	4.87E-07	1.656411135	up
ENSSSCG00000004572	1.61E-31	1.655824986	up
ENSSSCG00000013303	6.39E-29	1.652368903	up
ENSSSCG00000016784	1.43E-36	1.648769976	up
ENSSSCG00000020764	2.37E-08	1.642784438	up
ENSSSCG00000005946	5.07E-10	1.641472599	up
ENSSSCG00000023803	1.64E-14	1.624130754	up
ENSSSCG00000039770	2.92E-33	1.615215528	up
ENSSSCG00000034013	1.06E-07	1.613347972	up
ENSSSCG00000037168	7.91E-21	1.613227734	up
ENSSSCG00000013909	4.34E-08	1.611127713	up
NewGene_6098	3.01E-42	1.609877676	up
ENSSSCG00000011970	4.76E-26	1.605532566	up
ENSSSCG00000016549	1.73E-22	1.604715816	up
ENSSSCG00000040207	4.90E-39	1.604315336	up
ENSSSCG00000017379	5.69E-47	1.603486742	up
ENSSSCG00000027252	9.87E-06	1.603461327	up
ENSSSCG00000002383	5.70E-24	1.598417248	up
NewGene_5196	1.84E-50	1.596888161	up
ENSSSCG00000029456	9.00E-36	1.594428303	up
ENSSSCG00000020783	1.49E-37	1.593585626	up
ENSSSCG00000001620	0.000793245	1.590584106	up
ENSSSCG00000000186	0.003809311	1.590514349	up
ENSSSCG00000017511	0.000365836	1.587438753	up
ENSSSCG00000024563	0.000183237	1.58717219	up
ENSSSCG00000022719	9.34E-10	1.586045053	up
ENSSSCG00000020864	6.40E-35	1.583204618	up
ENSSSCG00000024696	2.48E-26	1.582066655	up
NewGene_4674	8.27E-21	1.577051473	up
ENSSSCG00000001709	1.86E-48	1.574453088	up
ENSSSCG00000009152	3.34E-23	1.573623944	up
ENSSSCG00000042447	0.001496706	1.573181557	up
ENSSSCG00000024417	0.000378106	1.572307137	up
ENSSSCG00000016887	6.44E-50	1.568248164	up
ENSSSCG00000031866	3.49E-35	1.567582798	up
ENSSSCG00000005249	6.64E-05	1.567245625	up
ENSSSCG00000000466	7.73E-48	1.565157086	up
ENSSSCG00000006731	1.36E-05	1.560950856	up
ENSSSCG00000009617	5.13E-18	1.558145256	up
ENSSSCG00000011397	4.74E-11	1.550230125	up
ENSSSCG00000022643	1.36E-06	1.550159161	up
ENSSSCG00000010922	2.96E-38	1.546857612	up
ENSSSCG00000040359	0.000236314	1.545066319	up
NewGene_1579	1.76E-06	1.539264075	up
ENSSSCG00000026733	2.58E-15	1.538075389	up
ENSSSCG00000034753	2.29E-14	1.535177865	up
NewGene_7600	0.000425571	1.530807601	up
ENSSSCG00000017578	1.40E-56	1.530575648	up
ENSSSCG00000015395	1.79E-07	1.528869394	up
ENSSSCG00000030153	8.16E-33	1.527288373	up
ENSSSCG00000015662	8.46E-08	1.523970577	up
ENSSSCG00000038694	1.60E-29	1.521135376	up
ENSSSCG00000026945	9.53E-05	1.514834219	up
ENSSSCG00000017561	1.13E-56	1.514008166	up
ENSSSCG00000004657	2.40E-06	1.511784327	up
ENSSSCG00000021706	1.75E-33	1.506307409	up
ENSSSCG00000017300	2.04E-05	1.504579496	up
ENSSSCG00000004507	8.19E-09	1.504493231	up
NewGene_5311	5.66E-08	1.503443104	up
ENSSSCG00000015523	4.33E-19	1.499761068	up
ENSSSCG00000011001	0.000126119	1.499575853	up
ENSSSCG00000024633	0.005307761	1.49845248	up
ENSSSCG00000048439	9.42E-26	1.496642399	up
ENSSSCG00000011641	6.76E-13	1.496099819	up
ENSSSCG00000002329	1.35E-09	1.495356724	up
ENSSSCG00000031715	6.45E-13	1.494652899	up
ENSSSCG00000008785	7.86E-37	1.493240903	up
ENSSSCG00000010479	3.14E-49	1.491670013	up
ENSSSCG00000034259	9.56E-53	1.49008806	up
ENSSSCG00000004369	0.001335586	1.489076828	up
ENSSSCG00000035940	3.57E-24	1.485414462	up
ENSSSCG00000040162	1.14E-20	1.479355471	up
NewGene_1944	0.002186509	1.476145981	up
ENSSSCG00000011793	0.002814316	1.475932687	up
ENSSSCG00000016182	0.004769936	1.475774677	up
NewGene_7133	0.002843237	1.475440458	up
ENSSSCG00000037066	2.01E-45	1.471036338	up
ENSSSCG00000005225	2.39E-10	1.468134496	up
ENSSSCG00000001404	0.002613558	1.464329958	up
ENSSSCG00000011563	3.06E-29	1.463480376	up
ENSSSCG00000039419	9.00E-19	1.456350437	up
ENSSSCG00000015287	0.000383701	1.455566983	up
ENSSSCG00000010608	0.000347129	1.454478338	up
ENSSSCG00000014988	1.91E-07	1.45271215	up
ENSSSCG00000021490	5.87E-06	1.452645253	up
ENSSSCG00000003848	1.27E-16	1.446833834	up
NewGene_3693	0.002760192	1.445643781	up
ENSSSCG00000003818	1.59E-30	1.44253498	up
ENSSSCG00000001959	1.64E-48	1.440606177	up
ENSSSCG00000031274	0.000503835	1.438460305	up
ENSSSCG00000045632	0.000518745	1.436147623	up
ENSSSCG00000009012	2.15E-07	1.433627479	up
ENSSSCG00000016338	1.99E-07	1.432087748	up
ENSSSCG00000007674	3.56E-06	1.427190942	up
NewGene_9704	2.22E-09	1.426863593	up
ENSSSCG00000033608	2.41E-48	1.425604905	up
ENSSSCG00000003669	1.03E-12	1.422972069	up
ENSSSCG00000026264	1.14E-08	1.422660504	up
ENSSSCG00000002867	3.44E-18	1.420228583	up
ENSSSCG00000003253	4.99E-44	1.419571847	up
ENSSSCG00000017734	1.39E-30	1.418157633	up
ENSSSCG00000011821	2.73E-17	1.416996899	up
ENSSSCG00000007836	0.002119553	1.416846669	up
ENSSSCG00000002723	6.21E-48	1.412428232	up
ENSSSCG00000021597	1.78E-32	1.410970748	up
ENSSSCG00000040636	1.37E-29	1.409195751	up
ENSSSCG00000039337	0.000339322	1.409104166	up
ENSSSCG00000008068	6.49E-49	1.408453543	up
ENSSSCG00000015888	2.13E-17	1.404907786	up
ENSSSCG00000026246	0.000271829	1.404553463	up
ENSSSCG00000024174	2.49E-38	1.402707475	up
ENSSSCG00000002429	2.89E-07	1.400214182	up
ENSSSCG00000025981	1.15E-35	1.397291996	up
ENSSSCG00000008617	1.20E-21	1.397060621	up
ENSSSCG00000007817	4.55E-32	1.393104909	up
ENSSSCG00000000709	2.84E-22	1.392036268	up
ENSSSCG00000048341	4.61E-23	1.388245537	up
ENSSSCG00000031492	4.62E-24	1.382992675	up
ENSSSCG00000001532	1.98E-08	1.38072537	up
ENSSSCG00000010300	2.64E-05	1.380110056	up
ENSSSCG00000017982	0.003367576	1.37920819	up
ENSSSCG00000030369	2.26E-41	1.377934255	up
ENSSSCG00000027745	6.79E-36	1.377108221	up
ENSSSCG00000012006	3.68E-20	1.377038164	up
ENSSSCG00000021598	2.42E-06	1.376865189	up
ENSSSCG00000007920	2.29E-14	1.376790841	up
ENSSSCG00000021384	0.001706851	1.376080599	up
ENSSSCG00000017562	6.08E-07	1.37586515	up
ENSSSCG00000008867	1.08E-10	1.375838337	up
ENSSSCG00000001379	1.83E-47	1.375570774	up
ENSSSCG00000026617	2.64E-33	1.373330456	up
NewGene_1245	2.22E-09	1.372852477	up
ENSSSCG00000016720	6.96E-16	1.371242419	up
ENSSSCG00000004615	2.34E-08	1.369879197	up
ENSSSCG00000036466	1.92E-21	1.368417181	up
ENSSSCG00000013769	0.002148088	1.368367737	up
ENSSSCG00000015961	2.87E-27	1.366835257	up
ENSSSCG00000002815	1.08E-45	1.366322607	up
ENSSSCG00000015592	7.06E-10	1.36559032	up
NewGene_12597	6.16E-12	1.364915967	up
ENSSSCG00000044553	3.75E-07	1.364846227	up
ENSSSCG00000001727	2.53E-38	1.36389928	up
ENSSSCG00000016233	2.44E-17	1.363090519	up
ENSSSCG00000006359	0.000758719	1.363012771	up
ENSSSCG00000003768	2.58E-06	1.359452719	up
ENSSSCG00000006580	5.64E-23	1.359316306	up
ENSSSCG00000008898	1.49E-06	1.358023443	up
ENSSSCG00000006970	2.92E-07	1.353617845	up
ENSSSCG00000003049	0.009827092	1.35167577	up
ENSSSCG00000003435	1.68E-20	1.34995285	up
NewGene_9305	0.001052182	1.347557111	up
ENSSSCG00000023318	4.67E-39	1.34693102	up
ENSSSCG00000032525	4.52E-32	1.346309303	up
ENSSSCG00000005615	3.48E-20	1.345995125	up
ENSSSCG00000012283	0.007771646	1.345202787	up
ENSSSCG00000032735	5.55E-19	1.343733982	up
ENSSSCG00000023229	2.48E-30	1.343675152	up
NewGene_3873	5.12E-09	1.342526623	up
ENSSSCG00000017466	1.07E-07	1.34187656	up
ENSSSCG00000004663	2.29E-06	1.339129238	up
ENSSSCG00000036431	5.26E-09	1.335077868	up
ENSSSCG00000006928	3.34E-23	1.331208993	up
ENSSSCG00000011870	3.71E-28	1.327729094	up
ENSSSCG00000032029	1.34E-13	1.327273292	up
ENSSSCG00000010163	6.17E-25	1.324629513	up
ENSSSCG00000024418	2.20E-24	1.322920012	up
ENSSSCG00000008070	6.31E-05	1.322238597	up
ENSSSCG00000015631	1.47E-28	1.320051059	up
ENSSSCG00000022780	5.39E-08	1.317521245	up
ENSSSCG00000013378	3.37E-11	1.313622112	up
ENSSSCG00000009358	2.70E-08	1.310977557	up
ENSSSCG00000036556	1.42E-20	1.3106365	up
NewGene_11306	1.18E-20	1.310508316	up
ENSSSCG00000002718	3.09E-19	1.307612039	up
ENSSSCG00000036520	5.57E-05	1.30636244	up
NewGene_7228	0.004418395	1.305876557	up
ENSSSCG00000003155	6.10E-24	1.305000407	up
ENSSSCG00000021902	1.58E-07	1.303870249	up
ENSSSCG00000021453	7.19E-11	1.303028393	up
ENSSSCG00000017788	1.60E-26	1.303001803	up
NewGene_2032	4.37E-30	1.300626938	up
ENSSSCG00000007718	7.55E-28	1.299293753	up
ENSSSCG00000008748	0.000387399	1.296362953	up
ENSSSCG00000015618	4.76E-48	1.29505255	up
ENSSSCG00000027550	1.06E-28	1.294274019	up
ENSSSCG00000034293	1.01E-10	1.291667227	up
ENSSSCG00000008445	4.15E-08	1.291643549	up
ENSSSCG00000015815	7.10E-22	1.289296229	up
ENSSSCG00000007487	2.55E-17	1.288793457	up
ENSSSCG00000032288	2.67E-38	1.286355271	up
ENSSSCG00000000483	1.85E-06	1.285195965	up
ENSSSCG00000008959	3.58E-32	1.281737788	up
NewGene_12314	0.000144054	1.280334301	up
ENSSSCG00000033260	7.22E-14	1.277821867	up
ENSSSCG00000002706	3.56E-09	1.277106765	up
ENSSSCG00000005935	1.52E-17	1.275848826	up
ENSSSCG00000037950	6.74E-13	1.273692592	up
ENSSSCG00000003018	6.54E-06	1.27331779	up
NewGene_9581	1.56E-12	1.272814351	up
ENSSSCG00000009071	1.41E-19	1.271367978	up
ENSSSCG00000035212	2.54E-23	1.269808461	up
ENSSSCG00000003140	2.82E-07	1.267478815	up
NewGene_12629	0.000624558	1.266264332	up
ENSSSCG00000020837	9.99E-34	1.266048225	up
ENSSSCG00000001573	4.31E-13	1.265623003	up
NewGene_7455	5.37E-27	1.265437092	up
ENSSSCG00000014540	2.40E-43	1.264349261	up
ENSSSCG00000010772	8.81E-06	1.261976726	up
ENSSSCG00000006138	2.41E-15	1.259086087	up
ENSSSCG00000005471	3.27E-08	1.25795828	up
ENSSSCG00000000721	0.000300473	1.255111847	up
ENSSSCG00000025542	3.30E-08	1.254269871	up
NewGene_12661	0.002315267	1.252370069	up
ENSSSCG00000033982	1.78E-18	1.251519162	up
ENSSSCG00000036008	4.22E-11	1.250972043	up
ENSSSCG00000003153	6.45E-28	1.249813003	up
ENSSSCG00000000860	1.86E-09	1.249071519	up
ENSSSCG00000011979	0.007023153	1.248739575	up
ENSSSCG00000011033	2.02E-35	1.248266847	up
NewGene_4274	0.006061686	1.248115814	up
ENSSSCG00000013092	0.002417218	1.247942332	up
NewGene_8213	0.004815775	1.245714289	up
ENSSSCG00000016824	2.27E-33	1.244973369	up
ENSSSCG00000009592	9.73E-32	1.244062981	up
ENSSSCG00000029857	4.62E-26	1.243422121	up
ENSSSCG00000015840	7.87E-06	1.242578019	up
ENSSSCG00000008820	1.07E-20	1.241569965	up
ENSSSCG00000022345	1.35E-09	1.24123989	up
ENSSSCG00000011918	2.51E-05	1.239526261	up
ENSSSCG00000001801	1.46E-09	1.238034114	up
ENSSSCG00000017430	6.03E-22	1.236270112	up
ENSSSCG00000036603	3.75E-16	1.233819393	up
ENSSSCG00000000551	2.86E-17	1.229549724	up
ENSSSCG00000011804	4.63E-25	1.228811599	up
ENSSSCG00000038185	6.16E-19	1.227939864	up
ENSSSCG00000035574	0.000103802	1.226651714	up
ENSSSCG00000033442	1.22E-08	1.225270422	up
ENSSSCG00000009432	1.10E-18	1.225114911	up
ENSSSCG00000039370	6.01E-08	1.225070337	up
ENSSSCG00000032340	7.13E-15	1.22462397	up
ENSSSCG00000009704	1.17E-28	1.223712359	up
ENSSSCG00000014838	0.000174332	1.223326427	up
ENSSSCG00000013714	4.75E-05	1.222146726	up
ENSSSCG00000013566	1.28E-07	1.221777498	up
ENSSSCG00000015828	3.04E-08	1.220719118	up
ENSSSCG00000039922	3.97E-17	1.220288642	up
ENSSSCG00000011977	3.41E-30	1.220132232	up
NewGene_7732	0.000122749	1.219903615	up
ENSSSCG00000029598	3.02E-08	1.21804354	up
ENSSSCG00000013637	3.04E-14	1.217514114	up
ENSSSCG00000013643	3.15E-08	1.217251398	up
ENSSSCG00000004948	2.37E-14	1.215753121	up
ENSSSCG00000010645	0.000118992	1.21416626	up
ENSSSCG00000025206	4.04E-17	1.213433783	up
ENSSSCG00000009120	0.001713173	1.211939006	up
ENSSSCG00000015203	0.002735814	1.209739605	up
ENSSSCG00000033444	7.02E-20	1.208808965	up
ENSSSCG00000024346	0.00113272	1.208483982	up
ENSSSCG00000033727	5.26E-24	1.204295114	up
ENSSSCG00000008240	4.73E-19	1.203181704	up
ENSSSCG00000008601	7.03E-19	1.201840102	up
ENSSSCG00000016243	4.42E-15	1.200788469	up
ENSSSCG00000021487	1.85E-05	1.200760774	up
ENSSSCG00000034114	3.67E-21	1.200325236	up
ENSSSCG00000023955	2.88E-05	1.199726689	up
ENSSSCG00000003451	1.23E-25	1.198726466	up
ENSSSCG00000003642	1.98E-19	1.198332859	up
ENSSSCG00000030241	1.41E-11	1.198306498	up
ENSSSCG00000035051	2.08E-10	1.197310386	up
ENSSSCG00000012633	1.08E-24	1.196776574	up
ENSSSCG00000006477	0.000104519	1.194881975	up
ENSSSCG00000001816	1.72E-06	1.194687609	up
ENSSSCG00000007305	0.0004675	1.193060259	up
ENSSSCG00000028889	9.96E-23	1.186600416	up
ENSSSCG00000022689	3.00E-11	1.186018799	up
ENSSSCG00000039767	0.00016953	1.184031527	up
ENSSSCG00000015565	3.64E-15	1.183280668	up
ENSSSCG00000005981	8.96E-27	1.183084543	up
ENSSSCG00000017525	7.84E-41	1.181929437	up
ENSSSCG00000012160	2.45E-09	1.181867377	up
ENSSSCG00000003729	7.06E-06	1.181305881	up
ENSSSCG00000007557	1.38E-12	1.180112455	up
ENSSSCG00000004441	9.49E-15	1.179715913	up
ENSSSCG00000027426	1.43E-10	1.179308864	up
ENSSSCG00000015235	5.19E-37	1.178799317	up
ENSSSCG00000021036	0.009657417	1.17775907	up
ENSSSCG00000008090	0.000102102	1.176504163	up
ENSSSCG00000028304	0.000758719	1.176236168	up
NewGene_216	0.000305086	1.174990277	up
ENSSSCG00000036247	4.26E-08	1.174702398	up
ENSSSCG00000023235	6.20E-05	1.174245827	up
ENSSSCG00000021255	5.74E-06	1.174156564	up
ENSSSCG00000016717	1.67E-06	1.17390796	up
ENSSSCG00000037209	2.15E-15	1.172138523	up
ENSSSCG00000008164	2.48E-30	1.171999011	up
ENSSSCG00000002512	8.03E-13	1.171417416	up
ENSSSCG00000009192	2.76E-15	1.169744215	up
ENSSSCG00000030388	1.28E-15	1.169266338	up
ENSSSCG00000017396	4.03E-07	1.168901348	up
ENSSSCG00000007052	9.74E-17	1.168774169	up
ENSSSCG00000039186	0.001147298	1.168323477	up
ENSSSCG00000029249	2.25E-05	1.168268288	up
ENSSSCG00000027646	2.70E-21	1.168073946	up
ENSSSCG00000013073	4.66E-21	1.16727304	up
ENSSSCG00000017199	4.67E-10	1.165813289	up
ENSSSCG00000008729	2.61E-08	1.165621742	up
ENSSSCG00000010094	4.89E-11	1.165208952	up
ENSSSCG00000026149	2.93E-09	1.164078417	up
ENSSSCG00000014132	4.32E-09	1.163603432	up
NewGene_12773	8.26E-06	1.162519395	up
ENSSSCG00000009633	1.97E-30	1.162216257	up
ENSSSCG00000003017	1.17E-29	1.160390745	up
ENSSSCG00000025238	6.46E-07	1.159961479	up
ENSSSCG00000004666	1.23E-11	1.159866876	up
ENSSSCG00000017475	1.48E-23	1.158350476	up
ENSSSCG00000014163	0.001866821	1.156226752	up
ENSSSCG00000013316	5.10E-08	1.155786844	up
ENSSSCG00000038677	6.00E-06	1.154894382	up
ENSSSCG00000004412	1.66E-28	1.154195089	up
ENSSSCG00000042162	9.27E-10	1.153702044	up
ENSSSCG00000010476	3.76E-33	1.153471942	up
ENSSSCG00000017333	1.13E-12	1.153293405	up
ENSSSCG00000005173	0.000133541	1.152062664	up
ENSSSCG00000015009	9.66E-06	1.151832673	up
ENSSSCG00000022202	0.000376974	1.151634098	up
ENSSSCG00000034147	6.91E-07	1.149342401	up
ENSSSCG00000010258	6.04E-18	1.148714603	up
ENSSSCG00000007753	6.15E-08	1.148117713	up
NewGene_239	0.005760554	1.147983443	up
ENSSSCG00000041289	1.85E-16	1.147658374	up
ENSSSCG00000021845	5.82E-28	1.147202477	up
ENSSSCG00000035669	9.83E-23	1.144694985	up
ENSSSCG00000013351	1.52E-17	1.143890433	up
ENSSSCG00000011703	2.15E-24	1.141267057	up
ENSSSCG00000010569	6.31E-23	1.139626627	up
ENSSSCG00000023630	2.36E-08	1.139165078	up
ENSSSCG00000011234	4.23E-12	1.138532043	up
ENSSSCG00000039656	1.79E-09	1.138146912	up
ENSSSCG00000011218	8.67E-12	1.137547342	up
ENSSSCG00000002768	2.01E-14	1.136450822	up
NewGene_8872	0.002320458	1.135912257	up
ENSSSCG00000038248	0.004818676	1.135196393	up
ENSSSCG00000037029	7.82E-10	1.133611141	up
NewGene_2221	4.11E-10	1.132628576	up
ENSSSCG00000025353	2.33E-10	1.132102331	up
ENSSSCG00000034450	4.74E-08	1.130368749	up
ENSSSCG00000015550	0.001247742	1.127470188	up
ENSSSCG00000034066	6.84E-06	1.123999699	up
ENSSSCG00000001624	0.00010293	1.123466764	up
ENSSSCG00000017022	4.77E-09	1.12312429	up
ENSSSCG00000015570	1.26E-23	1.122071206	up
NewGene_10534	4.52E-26	1.122047869	up
ENSSSCG00000005376	6.22E-17	1.121268319	up
ENSSSCG00000006333	1.40E-08	1.119423947	up
ENSSSCG00000004224	9.94E-14	1.119325792	up
ENSSSCG00000026587	3.02E-05	1.117130877	up
ENSSSCG00000002294	9.39E-18	1.114894366	up
ENSSSCG00000034692	1.82E-24	1.114599123	up
ENSSSCG00000008144	5.13E-21	1.112282294	up
ENSSSCG00000000751	9.85E-08	1.112056037	up
ENSSSCG00000002952	7.40E-10	1.111939221	up
ENSSSCG00000010821	1.10E-26	1.111577486	up
ENSSSCG00000023105	5.36E-14	1.110909225	up
ENSSSCG00000017515	0.001046281	1.110340503	up
ENSSSCG00000011020	6.91E-09	1.11024785	up
ENSSSCG00000015907	2.79E-08	1.109181186	up
ENSSSCG00000038543	2.51E-12	1.109052468	up
ENSSSCG00000036584	2.21E-12	1.108455985	up
ENSSSCG00000002546	3.09E-05	1.108306665	up
ENSSSCG00000011825	1.64E-07	1.10705207	up
ENSSSCG00000006474	1.21E-07	1.105020791	up
ENSSSCG00000001905	1.11E-06	1.104811853	up
ENSSSCG00000002235	6.28E-22	1.10461203	up
ENSSSCG00000039677	0.009420243	1.104551811	up
ENSSSCG00000011264	3.03E-09	1.103963766	up
ENSSSCG00000008137	1.09E-07	1.103731884	up
ENSSSCG00000015215	1.81E-07	1.10326579	up
ENSSSCG00000029352	1.23E-20	1.103037713	up
ENSSSCG00000031382	1.59E-07	1.102906557	up
ENSSSCG00000037791	2.61E-07	1.10077324	up
ENSSSCG00000001049	1.23E-08	1.099746558	up
ENSSSCG00000006280	9.88E-05	1.099231125	up
ENSSSCG00000033655	5.23E-26	1.097798225	up
ENSSSCG00000025005	0.005771542	1.097502706	up
ENSSSCG00000026583	5.11E-06	1.096392657	up
ENSSSCG00000022073	2.86E-10	1.094964311	up
ENSSSCG00000002366	3.20E-21	1.094352214	up
ENSSSCG00000030278	0.000262132	1.094140913	up
ENSSSCG00000024443	2.58E-09	1.093793311	up
ENSSSCG00000015786	0.000181899	1.088659268	up
ENSSSCG00000008147	1.52E-31	1.087336062	up
ENSSSCG00000008118	0.00060541	1.086792319	up
ENSSSCG00000015556	4.58E-32	1.086732258	up
ENSSSCG00000024166	0.009515893	1.085837837	up
ENSSSCG00000033918	6.18E-14	1.085510374	up
ENSSSCG00000015874	1.28E-15	1.083682464	up
ENSSSCG00000004973	1.22E-08	1.083390482	up
ENSSSCG00000000843	5.81E-25	1.080955567	up
ENSSSCG00000000010	7.79E-05	1.080045556	up
ENSSSCG00000003881	1.33E-13	1.079628898	up
ENSSSCG00000017752	8.64E-19	1.079492554	up
ENSSSCG00000025114	2.63E-11	1.079399208	up
ENSSSCG00000006390	2.80E-09	1.077647395	up
ENSSSCG00000002469	3.65E-14	1.077249959	up
ENSSSCG00000002144	6.94E-14	1.076995901	up
ENSSSCG00000013735	1.02E-12	1.076728611	up
ENSSSCG00000003711	0.008733691	1.076053856	up
ENSSSCG00000006121	1.99E-09	1.074279326	up
ENSSSCG00000016254	1.34E-06	1.074016546	up
ENSSSCG00000009148	4.40E-17	1.071969285	up
ENSSSCG00000014249	0.00014777	1.070360594	up
ENSSSCG00000009242	3.84E-05	1.068562759	up
ENSSSCG00000017506	5.05E-13	1.068172722	up
ENSSSCG00000046793	7.93E-05	1.067753485	up
ENSSSCG00000037184	0.000364781	1.067303729	up
NewGene_1994	1.62E-06	1.067059306	up
ENSSSCG00000018027	4.17E-08	1.067058696	up
ENSSSCG00000012914	0.000257051	1.066671004	up
ENSSSCG00000018046	0.001337776	1.065753055	up
ENSSSCG00000017968	1.81E-10	1.06418976	up
ENSSSCG00000040769	0.00030812	1.063437313	up
ENSSSCG00000006392	1.33E-13	1.061707664	up
ENSSSCG00000040905	0.002645717	1.060904832	up
ENSSSCG00000017986	4.75E-13	1.06038795	up
ENSSSCG00000039838	2.28E-08	1.057667502	up
NewGene_1875	1.18E-06	1.057638096	up
ENSSSCG00000033786	1.22E-10	1.057630086	up
ENSSSCG00000036314	6.92E-08	1.05587119	up
ENSSSCG00000005267	8.81E-16	1.055548426	up
ENSSSCG00000008979	6.22E-14	1.05498469	up
ENSSSCG00000012741	2.13E-09	1.054471774	up
ENSSSCG00000039860	2.28E-11	1.053803901	up
ENSSSCG00000028976	4.62E-05	1.05197506	up
ENSSSCG00000021744	1.05E-11	1.050055581	up
ENSSSCG00000030668	2.95E-08	1.049764619	up
ENSSSCG00000021259	7.02E-20	1.048640081	up
ENSSSCG00000023362	1.38E-16	1.047521234	up
ENSSSCG00000032977	0.003025077	1.047101015	up
ENSSSCG00000017540	4.09E-11	1.044015318	up
ENSSSCG00000036956	9.06E-06	1.043653273	up
ENSSSCG00000015694	0.000122651	1.043112926	up
ENSSSCG00000014871	1.82E-20	1.041356107	up
ENSSSCG00000002143	4.19E-16	1.041036131	up
ENSSSCG00000006115	6.78E-06	1.040508043	up
ENSSSCG00000008624	1.25E-09	1.039008135	up
ENSSSCG00000016674	6.42E-16	1.037470956	up
ENSSSCG00000008334	2.22E-06	1.037109938	up
ENSSSCG00000009531	6.41E-06	1.036689752	up
ENSSSCG00000016687	7.76E-10	1.0356937	up
ENSSSCG00000011407	1.55E-09	1.034042409	up
ENSSSCG00000036723	3.62E-19	1.033645881	up
ENSSSCG00000009625	2.28E-14	1.033261764	up
ENSSSCG00000027777	1.54E-20	1.032412772	up
ENSSSCG00000011760	9.41E-08	1.031783359	up
ENSSSCG00000038549	6.55E-11	1.030910695	up
ENSSSCG00000010437	0.00575075	1.029779666	up
ENSSSCG00000010755	4.04E-17	1.028482958	up
ENSSSCG00000011309	6.24E-06	1.028034671	up
ENSSSCG00000007098	1.45E-14	1.027715107	up
ENSSSCG00000002754	4.10E-16	1.027497566	up
ENSSSCG00000037399	2.71E-05	1.027440287	up
ENSSSCG00000009682	8.16E-05	1.025704229	up
ENSSSCG00000006897	0.008487677	1.025443567	up
ENSSSCG00000022029	1.25E-21	1.021914961	up
ENSSSCG00000023315	8.39E-19	1.021540725	up
ENSSSCG00000006099	2.07E-16	1.021039632	up
ENSSSCG00000005911	5.41E-17	1.020757166	up
ENSSSCG00000002283	4.13E-10	1.020439138	up
ENSSSCG00000038604	4.69E-16	1.017751899	up
ENSSSCG00000014075	3.35E-20	1.017664395	up
ENSSSCG00000020846	0.000114097	1.016864419	up
ENSSSCG00000016175	2.50E-10	1.016732513	up
ENSSSCG00000010604	3.46E-07	1.016631875	up
ENSSSCG00000000901	0.000343925	1.016109121	up
ENSSSCG00000002379	5.11E-06	1.015249426	up
NewGene_7655	0.006518342	1.014813103	up
ENSSSCG00000015206	9.41E-06	1.012891151	up
ENSSSCG00000010863	6.33E-13	1.012578955	up
ENSSSCG00000017204	4.26E-22	1.011044894	up
ENSSSCG00000032632	8.98E-07	1.010588826	up
ENSSSCG00000001958	1.50E-08	1.009026697	up
ENSSSCG00000002410	0.001275687	1.008229324	up
ENSSSCG00000016573	5.24E-10	1.006754171	up
ENSSSCG00000012855	1.78E-15	1.005565272	up
ENSSSCG00000031514	0.000510998	1.005464769	up
ENSSSCG00000028821	0.000152732	1.00489707	up
ENSSSCG00000003905	4.87E-07	1.003992903	up
NewGene_409	0.002228883	1.003629936	up
ENSSSCG00000012014	7.48E-12	1.003358357	up
ENSSSCG00000002812	1.15E-12	1.00266017	up
ENSSSCG00000025499	1.07E-11	1.001932327	up
ENSSSCG00000028108	4.67E-07	-1.001100306	down
ENSSSCG00000037914	0.000712063	-1.001398175	down
ENSSSCG00000024223	2.07E-12	-1.001663354	down
ENSSSCG00000038535	7.46E-08	-1.001746707	down
ENSSSCG00000026082	5.99E-20	-1.002981342	down
ENSSSCG00000035628	3.19E-14	-1.003023316	down
ENSSSCG00000006936	0.000181817	-1.003455204	down
ENSSSCG00000003876	1.13E-21	-1.004451108	down
ENSSSCG00000009464	2.22E-13	-1.004462492	down
ENSSSCG00000035949	1.70E-09	-1.005492297	down
ENSSSCG00000015882	0.002189765	-1.005848176	down
NewGene_8948	0.001349711	-1.007269342	down
ENSSSCG00000039695	0.008099335	-1.008265963	down
ENSSSCG00000029305	0.001194361	-1.00836955	down
ENSSSCG00000027882	9.47E-12	-1.008519984	down
ENSSSCG00000040144	0.004725823	-1.008704024	down
ENSSSCG00000028185	8.16E-10	-1.009682197	down
ENSSSCG00000008311	0.000936478	-1.010355513	down
ENSSSCG00000004979	5.65E-07	-1.010602586	down
ENSSSCG00000036248	1.36E-09	-1.012154369	down
ENSSSCG00000031228	1.07E-05	-1.012678735	down
ENSSSCG00000000298	5.51E-08	-1.013574077	down
ENSSSCG00000006324	1.67E-16	-1.014102311	down
ENSSSCG00000016127	1.51E-12	-1.016485976	down
ENSSSCG00000007721	4.55E-19	-1.017236781	down
ENSSSCG00000012685	0.000285247	-1.017721645	down
ENSSSCG00000015047	7.50E-10	-1.017775778	down
ENSSSCG00000000439	0.001038964	-1.017843759	down
ENSSSCG00000004023	4.97E-08	-1.019243654	down
ENSSSCG00000003154	4.19E-18	-1.019576807	down
ENSSSCG00000016206	1.25E-15	-1.021275309	down
ENSSSCG00000009877	9.10E-08	-1.023025617	down
ENSSSCG00000029002	2.12E-20	-1.023767602	down
ENSSSCG00000010026	5.80E-10	-1.024072095	down
ENSSSCG00000021322	1.05E-05	-1.026229157	down
ENSSSCG00000029990	0.001382773	-1.027132944	down
ENSSSCG00000008693	2.62E-07	-1.027822589	down
ENSSSCG00000017544	4.19E-15	-1.028763416	down
ENSSSCG00000022306	8.65E-11	-1.029608596	down
ENSSSCG00000039609	0.000542151	-1.031737747	down
ENSSSCG00000017367	1.32E-12	-1.03268039	down
ENSSSCG00000010235	0.000286093	-1.033249999	down
ENSSSCG00000007426	3.46E-07	-1.033864889	down
ENSSSCG00000027070	1.19E-10	-1.034282809	down
ENSSSCG00000017635	9.32E-08	-1.035650882	down
ENSSSCG00000008018	2.20E-12	-1.035861458	down
ENSSSCG00000015871	4.29E-06	-1.037331544	down
ENSSSCG00000012137	0.001291638	-1.039043897	down
ENSSSCG00000035581	3.18E-12	-1.039641108	down
NewGene_4030	6.64E-07	-1.040013597	down
ENSSSCG00000012026	1.94E-19	-1.040042135	down
ENSSSCG00000014347	0.001981366	-1.040841887	down
ENSSSCG00000025791	0.000183433	-1.041128762	down
ENSSSCG00000001823	3.05E-06	-1.041276204	down
ENSSSCG00000003690	1.99E-12	-1.041485916	down
ENSSSCG00000024569	0.001028567	-1.042151029	down
ENSSSCG00000009817	1.13E-05	-1.042254773	down
ENSSSCG00000011477	1.94E-14	-1.044621198	down
ENSSSCG00000007896	2.15E-17	-1.044972609	down
ENSSSCG00000012650	4.52E-19	-1.044989306	down
ENSSSCG00000013873	5.99E-14	-1.04548516	down
ENSSSCG00000011358	6.90E-10	-1.046213785	down
ENSSSCG00000001038	2.69E-16	-1.04692491	down
ENSSSCG00000021393	2.40E-09	-1.048105132	down
ENSSSCG00000007428	1.12E-06	-1.048787382	down
ENSSSCG00000038383	7.74E-11	-1.048827103	down
ENSSSCG00000037154	3.33E-05	-1.04886187	down
ENSSSCG00000004884	1.71E-08	-1.050275451	down
ENSSSCG00000038912	8.09E-29	-1.053784342	down
ENSSSCG00000007199	1.97E-11	-1.053839666	down
ENSSSCG00000025561	4.28E-10	-1.055104976	down
ENSSSCG00000024570	5.69E-21	-1.058379549	down
ENSSSCG00000040013	7.90E-08	-1.058762403	down
ENSSSCG00000034625	7.72E-07	-1.059575679	down
ENSSSCG00000024257	0.000113026	-1.060298337	down
ENSSSCG00000001206	0.000691921	-1.063251404	down
ENSSSCG00000009015	1.24E-11	-1.063609228	down
ENSSSCG00000007371	3.48E-17	-1.064384383	down
ENSSSCG00000031652	0.000198998	-1.064621709	down
ENSSSCG00000002504	9.87E-07	-1.066859597	down
ENSSSCG00000028699	4.26E-05	-1.066887589	down
ENSSSCG00000010962	2.31E-06	-1.06710134	down
ENSSSCG00000014832	2.28E-10	-1.067616328	down
ENSSSCG00000024513	5.22E-11	-1.067626205	down
ENSSSCG00000024399	1.84E-09	-1.068937102	down
ENSSSCG00000008589	0.000636474	-1.069716346	down
ENSSSCG00000010289	3.49E-24	-1.070658271	down
ENSSSCG00000025545	9.55E-23	-1.074047452	down
ENSSSCG00000012569	0.000828218	-1.076096113	down
ENSSSCG00000016808	0.001839207	-1.076665508	down
ENSSSCG00000047749	0.006929989	-1.077331808	down
ENSSSCG00000040847	1.35E-05	-1.07793237	down
ENSSSCG00000027565	0.000917768	-1.07851667	down
ENSSSCG00000008115	1.99E-25	-1.0793404	down
ENSSSCG00000006766	0.000609965	-1.079555908	down
ENSSSCG00000026947	1.70E-18	-1.08042967	down
ENSSSCG00000008586	0.009416728	-1.081929315	down
ENSSSCG00000004366	1.81E-07	-1.082316163	down
ENSSSCG00000005235	1.34E-29	-1.083645808	down
ENSSSCG00000039991	8.37E-11	-1.083883406	down
ENSSSCG00000016020	0.008249645	-1.08526786	down
ENSSSCG00000013888	3.56E-10	-1.085707198	down
ENSSSCG00000008943	4.37E-11	-1.087388768	down
ENSSSCG00000024219	1.86E-10	-1.087411043	down
NewGene_8115	0.007750137	-1.089104839	down
ENSSSCG00000015901	0.001492693	-1.089840311	down
ENSSSCG00000008020	1.74E-15	-1.090531191	down
ENSSSCG00000010047	9.71E-05	-1.091202241	down
ENSSSCG00000010620	1.84E-25	-1.094427149	down
ENSSSCG00000016708	1.72E-25	-1.094504063	down
ENSSSCG00000003694	9.95E-31	-1.09570119	down
ENSSSCG00000000510	3.95E-14	-1.096124104	down
ENSSSCG00000035999	0.001809903	-1.096170788	down
ENSSSCG00000034883	1.52E-06	-1.096314081	down
ENSSSCG00000009380	0.009890773	-1.096433496	down
ENSSSCG00000004250	7.35E-08	-1.097403825	down
ENSSSCG00000003198	6.89E-05	-1.098471141	down
ENSSSCG00000006890	0.003716102	-1.100113847	down
ENSSSCG00000011767	1.16E-05	-1.100158166	down
NewGene_4709	8.95E-05	-1.101269081	down
ENSSSCG00000013507	2.26E-05	-1.101770443	down
ENSSSCG00000034353	3.72E-08	-1.101835755	down
ENSSSCG00000017490	0.000291498	-1.104550746	down
ENSSSCG00000024752	9.95E-15	-1.105752822	down
ENSSSCG00000005533	5.58E-16	-1.106709766	down
ENSSSCG00000000376	4.33E-19	-1.108385671	down
ENSSSCG00000002697	0.000174332	-1.108998474	down
NewGene_772	0.002639138	-1.109354567	down
ENSSSCG00000010829	1.53E-11	-1.112142501	down
ENSSSCG00000021968	3.92E-28	-1.112934114	down
ENSSSCG00000012975	5.35E-07	-1.113306672	down
ENSSSCG00000008599	6.65E-06	-1.113381613	down
ENSSSCG00000010400	5.53E-10	-1.113521504	down
ENSSSCG00000034146	6.33E-06	-1.1143247	down
ENSSSCG00000011532	1.69E-22	-1.114600116	down
ENSSSCG00000001233	7.11E-11	-1.115101269	down
ENSSSCG00000003329	2.52E-09	-1.115601264	down
ENSSSCG00000000401	0.005152897	-1.115626655	down
ENSSSCG00000014976	1.49E-05	-1.115726522	down
ENSSSCG00000021576	9.20E-09	-1.116649434	down
ENSSSCG00000011443	1.11E-06	-1.117290836	down
ENSSSCG00000026395	1.04E-09	-1.118047198	down
ENSSSCG00000026863	7.30E-31	-1.12002273	down
ENSSSCG00000010664	3.62E-09	-1.120023538	down
ENSSSCG00000012540	0.000357317	-1.12160471	down
ENSSSCG00000010698	9.99E-10	-1.121797796	down
ENSSSCG00000011913	1.25E-06	-1.123991098	down
ENSSSCG00000033054	0.000220107	-1.124220298	down
ENSSSCG00000016707	2.24E-05	-1.125941237	down
ENSSSCG00000031949	7.12E-16	-1.126753191	down
ENSSSCG00000034151	1.06E-28	-1.127654473	down
ENSSSCG00000005842	8.28E-12	-1.1284027	down
ENSSSCG00000018094	6.08E-15	-1.130082432	down
ENSSSCG00000002275	8.05E-05	-1.131322794	down
ENSSSCG00000012852	0.002221104	-1.131654779	down
ENSSSCG00000044700	2.67E-29	-1.13247128	down
ENSSSCG00000005232	4.05E-20	-1.133494255	down
ENSSSCG00000017008	0.008377168	-1.134764754	down
ENSSSCG00000032591	0.000294439	-1.13529294	down
NewGene_1262	3.72E-09	-1.137002837	down
ENSSSCG00000036877	0.002340717	-1.138022954	down
ENSSSCG00000018052	0.000474032	-1.139468609	down
ENSSSCG00000023886	3.63E-24	-1.140078327	down
ENSSSCG00000016877	1.90E-24	-1.140227755	down
ENSSSCG00000017799	5.95E-22	-1.143041203	down
ENSSSCG00000039089	1.52E-07	-1.143694359	down
ENSSSCG00000012038	1.68E-06	-1.144701771	down
ENSSSCG00000011432	1.25E-05	-1.144704746	down
ENSSSCG00000032241	2.42E-28	-1.14508806	down
ENSSSCG00000011511	1.59E-07	-1.145122349	down
ENSSSCG00000023498	4.42E-19	-1.14963416	down
ENSSSCG00000031342	5.55E-07	-1.15090697	down
ENSSSCG00000006194	1.01E-14	-1.151135474	down
ENSSSCG00000023187	1.28E-28	-1.151983708	down
ENSSSCG00000016863	1.81E-23	-1.152162949	down
ENSSSCG00000008687	5.15E-22	-1.152207193	down
ENSSSCG00000034351	0.00709674	-1.152373979	down
ENSSSCG00000029697	1.92E-21	-1.153424945	down
ENSSSCG00000007744	0.009956465	-1.153579944	down
ENSSSCG00000017541	1.25E-09	-1.154086838	down
ENSSSCG00000015327	0.000932796	-1.1550111	down
ENSSSCG00000031011	0.006777942	-1.158654584	down
ENSSSCG00000039080	9.25E-12	-1.160070535	down
ENSSSCG00000012125	1.85E-05	-1.16221492	down
ENSSSCG00000006002	6.36E-30	-1.162755454	down
ENSSSCG00000007531	1.47E-08	-1.162897061	down
ENSSSCG00000009545	3.97E-38	-1.163485961	down
ENSSSCG00000000749	2.35E-10	-1.163818166	down
ENSSSCG00000032687	9.53E-10	-1.165307794	down
ENSSSCG00000029201	3.44E-15	-1.16849382	down
ENSSSCG00000016430	4.71E-20	-1.171172787	down
NewGene_6550	0.009908144	-1.173097184	down
ENSSSCG00000030561	0.001294059	-1.17318966	down
ENSSSCG00000033952	0.000521561	-1.173877313	down
ENSSSCG00000001912	9.74E-17	-1.173948335	down
ENSSSCG00000024061	7.20E-09	-1.176337153	down
NewGene_505	0.00021444	-1.177924235	down
ENSSSCG00000010621	6.64E-22	-1.180209789	down
ENSSSCG00000004127	1.57E-16	-1.180541491	down
ENSSSCG00000014054	5.28E-06	-1.181418607	down
ENSSSCG00000031321	8.23E-09	-1.181511236	down
ENSSSCG00000017296	2.68E-09	-1.182411308	down
ENSSSCG00000006526	1.09E-11	-1.1826134	down
ENSSSCG00000024131	0.000312097	-1.183246869	down
ENSSSCG00000022948	0.004613639	-1.183654924	down
NewGene_2530	3.24E-07	-1.18520293	down
ENSSSCG00000032269	7.48E-28	-1.186399746	down
ENSSSCG00000004167	6.74E-07	-1.187762803	down
ENSSSCG00000031799	4.14E-10	-1.188158792	down
ENSSSCG00000038810	7.70E-05	-1.188604587	down
ENSSSCG00000015266	7.80E-05	-1.190011897	down
ENSSSCG00000021414	2.45E-05	-1.190837575	down
ENSSSCG00000032583	1.09E-22	-1.191104864	down
ENSSSCG00000037513	0.000255065	-1.192724869	down
ENSSSCG00000010990	1.72E-15	-1.192948012	down
ENSSSCG00000051618	1.70E-05	-1.194568364	down
ENSSSCG00000011346	1.78E-17	-1.19520978	down
ENSSSCG00000010245	6.55E-06	-1.198341283	down
ENSSSCG00000030305	0.007441249	-1.199792653	down
ENSSSCG00000015302	5.09E-09	-1.202130896	down
ENSSSCG00000027709	2.71E-28	-1.202871441	down
ENSSSCG00000017307	5.13E-06	-1.203417148	down
NewGene_7939	6.12E-07	-1.204134574	down
ENSSSCG00000007914	7.00E-06	-1.20764289	down
ENSSSCG00000025900	2.58E-15	-1.210157208	down
ENSSSCG00000024206	1.70E-05	-1.212483556	down
ENSSSCG00000038190	2.66E-05	-1.21248429	down
ENSSSCG00000026981	1.19E-19	-1.215163265	down
NewGene_1574	0.001226461	-1.215477933	down
ENSSSCG00000009929	6.11E-25	-1.216375434	down
ENSSSCG00000004510	1.08E-25	-1.218852809	down
ENSSSCG00000000179	8.95E-12	-1.220866596	down
ENSSSCG00000032607	6.76E-13	-1.22112929	down
ENSSSCG00000005723	0.000175437	-1.222208062	down
NewGene_2798	3.61E-08	-1.223196841	down
NewGene_11325	0.000709549	-1.223554296	down
ENSSSCG00000006624	4.31E-25	-1.224333947	down
ENSSSCG00000037459	1.50E-10	-1.224861886	down
NewGene_7089	0.00209165	-1.228276593	down
ENSSSCG00000040140	2.05E-06	-1.232434248	down
ENSSSCG00000004004	0.006685513	-1.232899634	down
ENSSSCG00000006861	1.16E-11	-1.234113916	down
ENSSSCG00000006512	4.18E-18	-1.237969766	down
ENSSSCG00000007153	2.79E-31	-1.23928414	down
ENSSSCG00000002425	5.17E-24	-1.240423847	down
ENSSSCG00000039978	0.000657984	-1.241413987	down
ENSSSCG00000029285	6.32E-05	-1.24310154	down
ENSSSCG00000035153	1.41E-14	-1.243622482	down
ENSSSCG00000011600	6.07E-46	-1.245359283	down
ENSSSCG00000005724	2.71E-12	-1.246655665	down
NewGene_9332	0.000503835	-1.249321529	down
ENSSSCG00000017376	3.63E-08	-1.251563162	down
ENSSSCG00000010799	8.63E-20	-1.251999889	down
ENSSSCG00000039413	3.54E-06	-1.252016271	down
ENSSSCG00000006479	1.17E-14	-1.252524648	down
ENSSSCG00000030998	2.58E-09	-1.252579147	down
ENSSSCG00000016340	1.28E-18	-1.253287265	down
ENSSSCG00000006621	5.77E-34	-1.253541503	down
ENSSSCG00000008449	3.30E-22	-1.253830074	down
ENSSSCG00000000003	2.27E-20	-1.256031121	down
ENSSSCG00000015801	0.003813957	-1.257392371	down
ENSSSCG00000033880	2.64E-08	-1.260255714	down
ENSSSCG00000016703	8.43E-10	-1.260544667	down
ENSSSCG00000030277	3.26E-26	-1.26094145	down
ENSSSCG00000017415	8.50E-10	-1.262343465	down
ENSSSCG00000025748	2.08E-05	-1.263044231	down
ENSSSCG00000015445	9.16E-15	-1.263885926	down
ENSSSCG00000033946	4.30E-15	-1.264375	down
ENSSSCG00000021271	0.00030812	-1.264571667	down
ENSSSCG00000009474	1.07E-07	-1.265969085	down
ENSSSCG00000024914	7.68E-07	-1.266505029	down
ENSSSCG00000000040	1.27E-07	-1.269768979	down
ENSSSCG00000011514	3.21E-14	-1.270803624	down
ENSSSCG00000031924	1.87E-05	-1.271541509	down
ENSSSCG00000014909	2.24E-39	-1.27154733	down
ENSSSCG00000016527	2.21E-09	-1.271666333	down
ENSSSCG00000034119	0.002691637	-1.2718262	down
NewGene_11186	4.35E-06	-1.272915461	down
ENSSSCG00000027660	9.66E-13	-1.274409534	down
ENSSSCG00000017994	8.28E-08	-1.275897156	down
ENSSSCG00000028214	0.00030852	-1.278199928	down
NewGene_8838	1.53E-06	-1.278403608	down
NewGene_5835	0.000114255	-1.282349986	down
ENSSSCG00000029131	0.001000265	-1.28306755	down
ENSSSCG00000005177	8.24E-35	-1.284517271	down
ENSSSCG00000033411	1.45E-09	-1.285185753	down
ENSSSCG00000010055	0.009009338	-1.285681349	down
ENSSSCG00000012597	1.54E-19	-1.28775515	down
ENSSSCG00000003081	0.001142445	-1.288388189	down
ENSSSCG00000039615	0.003076383	-1.289324269	down
ENSSSCG00000038717	3.01E-07	-1.289396695	down
ENSSSCG00000025345	3.23E-05	-1.291824072	down
ENSSSCG00000037527	0.003224636	-1.292633822	down
NewGene_12793	1.83E-05	-1.293240378	down
ENSSSCG00000010523	6.33E-12	-1.294339958	down
NewGene_10028	1.52E-11	-1.297842111	down
ENSSSCG00000015632	1.26E-18	-1.302908223	down
ENSSSCG00000039109	4.13E-05	-1.303794992	down
ENSSSCG00000011119	6.70E-20	-1.305694253	down
ENSSSCG00000016574	1.64E-27	-1.306680227	down
ENSSSCG00000023267	2.19E-09	-1.310554093	down
ENSSSCG00000007931	1.66E-10	-1.312252428	down
ENSSSCG00000023325	7.85E-23	-1.312980033	down
ENSSSCG00000006543	2.19E-38	-1.313556442	down
ENSSSCG00000017277	3.15E-05	-1.314838598	down
ENSSSCG00000010450	1.33E-29	-1.31606468	down
ENSSSCG00000024621	0.000152792	-1.316311231	down
ENSSSCG00000002988	0.00671196	-1.319121702	down
ENSSSCG00000017146	7.06E-32	-1.320341345	down
ENSSSCG00000013181	7.19E-24	-1.320434302	down
ENSSSCG00000030513	2.37E-07	-1.321222495	down
ENSSSCG00000022300	4.88E-51	-1.322187	down
ENSSSCG00000033000	1.64E-16	-1.322462223	down
ENSSSCG00000007161	1.63E-28	-1.32307715	down
ENSSSCG00000039573	0.001052182	-1.325069464	down
ENSSSCG00000027525	1.19E-41	-1.325203468	down
NewGene_3026	0.001609277	-1.325384323	down
ENSSSCG00000008238	8.60E-27	-1.331250663	down
ENSSSCG00000011147	2.60E-06	-1.331393257	down
ENSSSCG00000022280	0.000125019	-1.331763268	down
ENSSSCG00000004708	1.41E-16	-1.331913938	down
ENSSSCG00000037682	1.37E-15	-1.333598499	down
ENSSSCG00000035297	0.000469845	-1.33362578	down
ENSSSCG00000007935	0.007645865	-1.334274154	down
ENSSSCG00000009048	2.13E-31	-1.334807195	down
ENSSSCG00000008738	3.08E-12	-1.336073332	down
ENSSSCG00000009556	2.98E-26	-1.337387253	down
ENSSSCG00000037572	1.61E-13	-1.337535938	down
ENSSSCG00000000810	1.22E-25	-1.337891201	down
ENSSSCG00000014672	9.74E-17	-1.337895526	down
ENSSSCG00000016473	6.44E-14	-1.338465429	down
ENSSSCG00000023994	1.04E-10	-1.341696208	down
ENSSSCG00000013246	1.93E-17	-1.342555403	down
ENSSSCG00000016613	1.12E-36	-1.343463437	down
ENSSSCG00000003463	0.000113849	-1.344565716	down
ENSSSCG00000024109	9.12E-06	-1.345456125	down
NewGene_5678	3.01E-15	-1.345516495	down
ENSSSCG00000029161	1.35E-24	-1.34570611	down
ENSSSCG00000003572	7.28E-14	-1.34613463	down
ENSSSCG00000015250	1.23E-18	-1.349513924	down
ENSSSCG00000016704	3.53E-09	-1.351378875	down
ENSSSCG00000032196	0.003005407	-1.353847115	down
ENSSSCG00000038715	0.002505615	-1.359845961	down
ENSSSCG00000002627	3.37E-25	-1.361897359	down
ENSSSCG00000024789	1.11E-20	-1.361948232	down
ENSSSCG00000029275	8.97E-14	-1.364126311	down
ENSSSCG00000026423	1.13E-19	-1.364715153	down
ENSSSCG00000004402	2.63E-07	-1.366236844	down
ENSSSCG00000011874	1.25E-10	-1.36761852	down
ENSSSCG00000030585	0.006277301	-1.369362112	down
NewGene_2423	9.14E-06	-1.36963624	down
ENSSSCG00000037395	3.62E-10	-1.372339493	down
ENSSSCG00000010404	3.63E-08	-1.373827883	down
ENSSSCG00000015781	6.01E-46	-1.375275873	down
ENSSSCG00000003508	1.36E-06	-1.377129463	down
ENSSSCG00000026806	4.06E-42	-1.377791181	down
ENSSSCG00000024813	5.22E-23	-1.377805425	down
ENSSSCG00000011393	4.62E-17	-1.381459284	down
ENSSSCG00000001672	0.002649558	-1.382938895	down
ENSSSCG00000026991	0.000109691	-1.383561364	down
ENSSSCG00000028883	0.000257213	-1.385693872	down
ENSSSCG00000021573	1.50E-61	-1.386007413	down
ENSSSCG00000014880	1.70E-05	-1.38684271	down
ENSSSCG00000012572	0.009882365	-1.389484467	down
ENSSSCG00000016244	1.00E-28	-1.389633511	down
NewGene_2355	0.000215755	-1.390793055	down
ENSSSCG00000021646	5.85E-11	-1.391898743	down
ENSSSCG00000047083	7.92E-10	-1.392723834	down
ENSSSCG00000010009	7.31E-10	-1.393303487	down
ENSSSCG00000023834	0.000663323	-1.394322917	down
ENSSSCG00000010454	1.93E-15	-1.396878672	down
ENSSSCG00000030108	1.93E-30	-1.400728571	down
ENSSSCG00000001561	1.21E-06	-1.401995615	down
ENSSSCG00000005584	0.002371418	-1.404849717	down
ENSSSCG00000014900	0.000241642	-1.405202061	down
ENSSSCG00000024058	9.91E-07	-1.409793295	down
ENSSSCG00000016621	0.007934736	-1.411498631	down
ENSSSCG00000003761	4.02E-34	-1.411754814	down
ENSSSCG00000000509	1.50E-09	-1.413223514	down
ENSSSCG00000004941	0.002078091	-1.414000993	down
ENSSSCG00000043781	2.14E-33	-1.414405383	down
ENSSSCG00000003854	7.27E-27	-1.41582167	down
ENSSSCG00000006648	3.61E-08	-1.417448216	down
ENSSSCG00000020906	3.57E-05	-1.417879822	down
ENSSSCG00000004672	1.97E-25	-1.418674858	down
ENSSSCG00000010164	2.75E-23	-1.421735725	down
ENSSSCG00000013408	7.06E-32	-1.424473912	down
ENSSSCG00000021208	2.25E-35	-1.426599824	down
NewGene_2320	6.78E-08	-1.430431033	down
ENSSSCG00000037846	1.30E-05	-1.434196926	down
ENSSSCG00000017158	3.70E-13	-1.439976384	down
ENSSSCG00000027045	1.51E-19	-1.443137921	down
ENSSSCG00000017349	1.68E-10	-1.444958518	down
ENSSSCG00000004937	9.26E-09	-1.445892579	down
ENSSSCG00000008103	0.000175205	-1.450852472	down
ENSSSCG00000000260	0.000288497	-1.450931587	down
ENSSSCG00000010929	6.91E-14	-1.4513945	down
ENSSSCG00000011500	0.002494592	-1.451680683	down
ENSSSCG00000016606	0.003000258	-1.457069175	down
ENSSSCG00000010204	1.75E-16	-1.457988416	down
ENSSSCG00000015119	0.001596473	-1.460544262	down
ENSSSCG00000002400	0.004092893	-1.461160517	down
ENSSSCG00000040554	3.33E-07	-1.464849381	down
ENSSSCG00000024388	2.15E-37	-1.465081215	down
ENSSSCG00000006525	4.63E-25	-1.465280692	down
NewGene_11106	1.74E-11	-1.469423075	down
ENSSSCG00000039397	0.002175067	-1.469946535	down
ENSSSCG00000005457	1.90E-19	-1.472984625	down
ENSSSCG00000007149	0.000406143	-1.473584801	down
ENSSSCG00000014780	1.17E-20	-1.474270393	down
ENSSSCG00000017311	6.19E-14	-1.477122237	down
ENSSSCG00000039425	7.12E-56	-1.479168931	down
ENSSSCG00000011587	2.65E-16	-1.480915857	down
ENSSSCG00000021343	0.008058106	-1.483730563	down
ENSSSCG00000016971	4.42E-34	-1.489704281	down
ENSSSCG00000004413	0.003600911	-1.490413516	down
ENSSSCG00000022676	7.30E-08	-1.49271595	down
NewGene_11695	1.67E-09	-1.493243453	down
NewGene_2145	0.00589107	-1.494007552	down
ENSSSCG00000007568	3.02E-11	-1.49412164	down
ENSSSCG00000000801	9.40E-08	-1.495134227	down
ENSSSCG00000014670	1.87E-35	-1.497575756	down
ENSSSCG00000007033	1.17E-11	-1.497770287	down
ENSSSCG00000000623	0.005867615	-1.497958618	down
ENSSSCG00000004705	4.12E-14	-1.499550544	down
ENSSSCG00000013585	1.16E-05	-1.499952403	down
ENSSSCG00000028327	2.35E-11	-1.501844069	down
ENSSSCG00000007456	0.007635241	-1.501846179	down
ENSSSCG00000014046	1.75E-13	-1.504021488	down
ENSSSCG00000006693	3.89E-53	-1.504523642	down
ENSSSCG00000017340	3.26E-32	-1.506602583	down
ENSSSCG00000003613	1.02E-33	-1.507216656	down
ENSSSCG00000035934	0.000169909	-1.508093374	down
ENSSSCG00000036541	0.004137689	-1.512063748	down
ENSSSCG00000002341	3.79E-25	-1.515776704	down
ENSSSCG00000011440	0.0060008	-1.516522607	down
ENSSSCG00000010068	1.04E-19	-1.522598804	down
ENSSSCG00000005930	3.37E-25	-1.524311317	down
ENSSSCG00000032637	2.02E-34	-1.526388004	down
ENSSSCG00000004673	0.003809311	-1.526942253	down
ENSSSCG00000035371	7.49E-09	-1.528348149	down
ENSSSCG00000009138	2.08E-06	-1.528564003	down
ENSSSCG00000033613	1.28E-15	-1.528638915	down
ENSSSCG00000006950	7.07E-35	-1.529217759	down
NewGene_11495	1.68E-05	-1.530008664	down
ENSSSCG00000005423	3.55E-18	-1.533964293	down
NewGene_10111	7.03E-12	-1.535779983	down
ENSSSCG00000025598	1.33E-10	-1.536917034	down
ENSSSCG00000001910	1.27E-20	-1.537669934	down
ENSSSCG00000024325	0.000245817	-1.53811779	down
ENSSSCG00000040510	6.46E-12	-1.540533248	down
ENSSSCG00000034570	4.01E-36	-1.544557479	down
ENSSSCG00000013403	4.88E-18	-1.549671421	down
ENSSSCG00000015903	1.01E-05	-1.554120602	down
ENSSSCG00000049544	4.41E-17	-1.554753864	down
NewGene_607	3.98E-06	-1.555465774	down
ENSSSCG00000000875	8.03E-08	-1.557629761	down
NewGene_7001	0.005737661	-1.557796926	down
ENSSSCG00000036436	8.08E-15	-1.559007159	down
ENSSSCG00000010571	8.48E-21	-1.559624284	down
NewGene_11290	0.003625778	-1.559736968	down
ENSSSCG00000028724	3.86E-12	-1.56029481	down
ENSSSCG00000031091	2.92E-12	-1.562483438	down
ENSSSCG00000030544	2.19E-08	-1.562902902	down
ENSSSCG00000014156	5.89E-05	-1.56318005	down
ENSSSCG00000040296	1.92E-47	-1.568014222	down
ENSSSCG00000000435	2.15E-09	-1.568689228	down
ENSSSCG00000024312	3.33E-24	-1.571260278	down
ENSSSCG00000009316	0.000620557	-1.571438775	down
ENSSSCG00000015084	5.22E-22	-1.5764481	down
ENSSSCG00000011014	0.00478197	-1.579314698	down
NewGene_7751	0.006109666	-1.587193402	down
ENSSSCG00000010036	4.24E-16	-1.589882917	down
ENSSSCG00000016451	1.02E-08	-1.596250501	down
ENSSSCG00000012202	6.56E-12	-1.604522975	down
ENSSSCG00000016918	1.21E-15	-1.605089847	down
NewGene_2485	2.35E-06	-1.608229366	down
NewGene_10661	1.44E-12	-1.611775199	down
ENSSSCG00000021220	5.22E-28	-1.614101168	down
ENSSSCG00000004586	2.45E-28	-1.620859472	down
ENSSSCG00000014224	1.69E-63	-1.621474975	down
ENSSSCG00000016334	7.53E-11	-1.623831983	down
ENSSSCG00000035420	3.69E-16	-1.626596337	down
ENSSSCG00000005020	1.32E-05	-1.627927008	down
ENSSSCG00000027710	2.32E-12	-1.628071155	down
ENSSSCG00000010304	0.006265855	-1.631122117	down
ENSSSCG00000002623	1.28E-47	-1.633564602	down
ENSSSCG00000031262	5.47E-44	-1.637611419	down
NewGene_10	0.007178108	-1.638875159	down
ENSSSCG00000017282	6.11E-08	-1.651057799	down
ENSSSCG00000031141	1.49E-06	-1.653426428	down
ENSSSCG00000036402	1.47E-37	-1.655421844	down
ENSSSCG00000031023	1.52E-05	-1.656493572	down
ENSSSCG00000040208	8.38E-19	-1.660077167	down
ENSSSCG00000008694	1.39E-06	-1.660574094	down
NewGene_8003	0.003070444	-1.664441422	down
ENSSSCG00000002806	2.25E-27	-1.664574797	down
ENSSSCG00000009245	7.18E-06	-1.671134362	down
ENSSSCG00000036724	4.12E-35	-1.671399381	down
ENSSSCG00000016502	3.49E-35	-1.67279692	down
NewGene_10078	0.000830658	-1.673021738	down
ENSSSCG00000012926	4.03E-14	-1.676748703	down
ENSSSCG00000017343	3.08E-07	-1.678700456	down
ENSSSCG00000005486	4.45E-27	-1.679880105	down
ENSSSCG00000010084	8.13E-15	-1.680125519	down
ENSSSCG00000035372	3.79E-26	-1.681532979	down
ENSSSCG00000016057	4.15E-47	-1.686095509	down
ENSSSCG00000022830	6.80E-07	-1.687338664	down
ENSSSCG00000009322	1.03E-06	-1.688063958	down
ENSSSCG00000030325	4.26E-31	-1.688297593	down
ENSSSCG00000042607	0.000900256	-1.688688682	down
ENSSSCG00000006704	8.26E-05	-1.68945946	down
ENSSSCG00000029151	0.006114574	-1.689891825	down
ENSSSCG00000000862	1.75E-45	-1.690083914	down
ENSSSCG00000001564	2.94E-21	-1.700975207	down
NewGene_8844	6.75E-05	-1.7048644	down
ENSSSCG00000011077	0.000876994	-1.704915998	down
ENSSSCG00000021270	9.67E-08	-1.709178415	down
ENSSSCG00000004142	1.67E-25	-1.712204121	down
ENSSSCG00000005529	9.40E-06	-1.712722083	down
ENSSSCG00000039215	6.68E-48	-1.712919902	down
ENSSSCG00000023924	7.86E-12	-1.713612421	down
ENSSSCG00000003909	7.67E-12	-1.714595125	down
ENSSSCG00000031300	7.61E-21	-1.719434909	down
NewGene_2782	0.009704131	-1.728148819	down
ENSSSCG00000010649	0.00018075	-1.729554032	down
ENSSSCG00000040224	0.000135319	-1.734316793	down
ENSSSCG00000021712	5.36E-33	-1.736330145	down
NewGene_9647	0.009973853	-1.739537808	down
ENSSSCG00000000941	5.64E-10	-1.740246765	down
ENSSSCG00000012551	1.06E-06	-1.741126116	down
ENSSSCG00000008001	3.31E-26	-1.741459625	down
ENSSSCG00000000396	3.81E-23	-1.748739047	down
ENSSSCG00000013010	1.31E-13	-1.749192518	down
ENSSSCG00000006289	1.97E-29	-1.750681533	down
ENSSSCG00000010219	2.19E-38	-1.756142163	down
NewGene_12575	2.66E-08	-1.757838028	down
ENSSSCG00000029803	9.88E-39	-1.761948488	down
ENSSSCG00000016210	8.59E-41	-1.768596523	down
ENSSSCG00000014363	0.002307344	-1.770454328	down
ENSSSCG00000009268	1.64E-33	-1.772388355	down
ENSSSCG00000005488	0.006258093	-1.773066207	down
ENSSSCG00000003423	9.60E-07	-1.777303127	down
ENSSSCG00000022395	2.50E-06	-1.782549391	down
ENSSSCG00000038657	0.00020937	-1.782749804	down
NewGene_1898	0.006802771	-1.783055912	down
ENSSSCG00000026517	6.67E-46	-1.783218314	down
ENSSSCG00000035690	4.58E-57	-1.784851708	down
ENSSSCG00000026644	4.26E-17	-1.797635147	down
ENSSSCG00000035706	1.09E-18	-1.797745751	down
ENSSSCG00000007849	2.14E-21	-1.799566366	down
ENSSSCG00000031793	0.002693305	-1.804607749	down
ENSSSCG00000014561	0.005797217	-1.805309151	down
ENSSSCG00000016609	0.000803926	-1.807548904	down
ENSSSCG00000034262	9.29E-05	-1.80857842	down
ENSSSCG00000014565	5.15E-27	-1.8130743	down
ENSSSCG00000008496	9.90E-11	-1.813809566	down
ENSSSCG00000003088	0.001627797	-1.814505084	down
ENSSSCG00000017797	0.00020395	-1.82419175	down
ENSSSCG00000002041	2.87E-11	-1.824725552	down
ENSSSCG00000009229	1.43E-38	-1.825840062	down
ENSSSCG00000012517	9.78E-09	-1.828021476	down
ENSSSCG00000030229	0.005020729	-1.832058206	down
ENSSSCG00000015105	6.35E-42	-1.832922978	down
ENSSSCG00000003965	6.74E-22	-1.835315642	down
ENSSSCG00000016535	3.10E-27	-1.836195442	down
ENSSSCG00000023441	3.17E-06	-1.837462922	down
ENSSSCG00000010039	0.001555852	-1.838615674	down
NewGene_6011	0.000292186	-1.843695375	down
ENSSSCG00000033509	2.27E-12	-1.845835777	down
ENSSSCG00000017254	4.09E-09	-1.847251538	down
ENSSSCG00000006932	5.42E-06	-1.847796637	down
ENSSSCG00000032282	3.94E-41	-1.848277234	down
ENSSSCG00000003780	2.82E-51	-1.854450771	down
ENSSSCG00000036438	1.44E-37	-1.858287429	down
ENSSSCG00000023467	6.85E-10	-1.85938592	down
NewGene_7613	3.15E-08	-1.860085229	down
ENSSSCG00000024679	0.002263873	-1.860887333	down
NewGene_3827	0.004501942	-1.864404274	down
ENSSSCG00000017886	5.30E-46	-1.86543264	down
ENSSSCG00000001909	1.96E-55	-1.865644202	down
ENSSSCG00000016725	5.85E-10	-1.86797342	down
ENSSSCG00000017321	0.008381766	-1.879217156	down
ENSSSCG00000017416	2.75E-56	-1.88339857	down
ENSSSCG00000011030	9.32E-20	-1.887312356	down
ENSSSCG00000005240	5.07E-50	-1.890070101	down
NewGene_10368	0.003433734	-1.890231188	down
ENSSSCG00000040746	2.59E-52	-1.891181127	down
ENSSSCG00000026564	2.74E-07	-1.901365445	down
ENSSSCG00000009565	1.02E-09	-1.901840544	down
NewGene_7053	0.004636497	-1.903280998	down
ENSSSCG00000010303	0.0002221	-1.90456748	down
ENSSSCG00000038839	5.18E-06	-1.905251759	down
ENSSSCG00000033944	2.95E-82	-1.90831863	down
ENSSSCG00000031450	1.41E-08	-1.909387249	down
ENSSSCG00000031608	0.003372022	-1.917650522	down
ENSSSCG00000022721	1.33E-48	-1.918713681	down
ENSSSCG00000011557	1.05E-05	-1.919731869	down
ENSSSCG00000030140	4.38E-08	-1.932811771	down
ENSSSCG00000043977	0.00121403	-1.942535893	down
ENSSSCG00000016836	1.71E-25	-1.947088263	down
ENSSSCG00000007145	1.56E-13	-1.948064006	down
ENSSSCG00000040673	4.80E-14	-1.950146476	down
ENSSSCG00000031174	0.003935426	-1.953703084	down
ENSSSCG00000012138	1.49E-15	-1.95462994	down
ENSSSCG00000003578	5.36E-06	-1.954634073	down
ENSSSCG00000021374	0.000774591	-1.957510769	down
ENSSSCG00000002001	0.001800484	-1.960805081	down
ENSSSCG00000040088	1.03E-05	-1.961771831	down
ENSSSCG00000023437	8.10E-75	-1.962783495	down
NewGene_2481	0.00325742	-1.965050602	down
ENSSSCG00000007362	3.22E-62	-1.965450902	down
ENSSSCG00000000848	0.001115066	-1.966133696	down
NewGene_8982	0.000372635	-1.96920333	down
ENSSSCG00000033732	1.66E-18	-1.971794945	down
ENSSSCG00000030548	2.84E-57	-1.973415873	down
ENSSSCG00000015270	3.62E-49	-1.973605003	down
ENSSSCG00000017763	0.005062539	-1.978192849	down
ENSSSCG00000031477	0.000122019	-1.979467661	down
ENSSSCG00000023258	2.63E-09	-1.983191017	down
ENSSSCG00000016625	1.73E-42	-1.983253999	down
ENSSSCG00000010115	0.000183689	-1.989156893	down
ENSSSCG00000029815	3.49E-19	-1.9985151	down
ENSSSCG00000015894	8.02E-101	-2.009760943	down
ENSSSCG00000031112	0.000118121	-2.009911255	down
ENSSSCG00000035854	6.45E-54	-2.010498192	down
ENSSSCG00000014851	9.19E-05	-2.013647127	down
ENSSSCG00000036383	3.22E-82	-2.017408427	down
ENSSSCG00000021204	4.49E-59	-2.017534748	down
NewGene_7320	9.65E-05	-2.018185516	down
ENSSSCG00000027320	0.007603238	-2.020618911	down
ENSSSCG00000011895	5.45E-13	-2.020810177	down
ENSSSCG00000004729	1.82E-09	-2.021318657	down
ENSSSCG00000032436	1.64E-23	-2.023897127	down
ENSSSCG00000014999	0.00928762	-2.036465388	down
ENSSSCG00000016685	0.000112269	-2.045885001	down
ENSSSCG00000001040	1.12E-08	-2.060928238	down
NewGene_10767	1.06E-07	-2.062487929	down
ENSSSCG00000040105	2.10E-07	-2.062993563	down
NewGene_1121	3.91E-09	-2.064185613	down
ENSSSCG00000022592	5.61E-99	-2.064229006	down
ENSSSCG00000036172	4.85E-06	-2.066600702	down
ENSSSCG00000014113	3.73E-19	-2.067861532	down
ENSSSCG00000035195	5.89E-05	-2.076696721	down
ENSSSCG00000036033	2.46E-27	-2.079478354	down
ENSSSCG00000015326	1.13E-05	-2.083501698	down
NewGene_632	0.00206867	-2.085301606	down
ENSSSCG00000015345	2.44E-20	-2.087298554	down
NewGene_12527	7.48E-09	-2.09276876	down
ENSSSCG00000004678	9.77E-09	-2.093749474	down
ENSSSCG00000010570	1.61E-15	-2.09644418	down
NewGene_11067	3.05E-06	-2.097103461	down
ENSSSCG00000004475	3.41E-11	-2.111070541	down
ENSSSCG00000003731	1.96E-55	-2.111640323	down
ENSSSCG00000014812	1.15E-37	-2.116056132	down
ENSSSCG00000006213	1.92E-45	-2.120859355	down
ENSSSCG00000011496	4.50E-22	-2.12174954	down
ENSSSCG00000017336	3.48E-45	-2.122457839	down
ENSSSCG00000039548	8.76E-12	-2.122992648	down
ENSSSCG00000013338	0.000188409	-2.126390951	down
ENSSSCG00000028997	7.83E-32	-2.126698233	down
ENSSSCG00000023933	4.90E-15	-2.128131482	down
ENSSSCG00000005593	1.15E-59	-2.135334682	down
NewGene_3388	2.99E-06	-2.137277583	down
NewGene_5118	0.007361818	-2.141844175	down
ENSSSCG00000015949	5.56E-81	-2.142484644	down
ENSSSCG00000039651	2.24E-31	-2.144436926	down
ENSSSCG00000014256	0.000769794	-2.146391271	down
ENSSSCG00000008836	7.72E-13	-2.158127611	down
ENSSSCG00000004040	2.26E-23	-2.158345883	down
NewGene_11426	5.19E-26	-2.168395873	down
ENSSSCG00000033919	0.000996714	-2.1717101	down
ENSSSCG00000022543	0.001575243	-2.172575399	down
ENSSSCG00000004157	0.000345873	-2.180593505	down
NewGene_3066	0.001127658	-2.189704884	down
ENSSSCG00000005361	3.98E-33	-2.203434083	down
ENSSSCG00000037547	4.13E-57	-2.219912914	down
ENSSSCG00000011972	5.42E-28	-2.219958921	down
ENSSSCG00000013150	5.20E-13	-2.23009284	down
NewGene_5454	0.006201076	-2.230804431	down
ENSSSCG00000013296	8.52E-07	-2.23090852	down
ENSSSCG00000037811	2.09E-62	-2.232660517	down
ENSSSCG00000017738	2.62E-10	-2.23297192	down
NewGene_751	0.000122258	-2.234846137	down
ENSSSCG00000011441	1.40E-05	-2.236753317	down
NewGene_9352	3.05E-90	-2.238678759	down
ENSSSCG00000037532	3.30E-05	-2.240501563	down
ENSSSCG00000016328	8.95E-15	-2.242686021	down
ENSSSCG00000040575	8.39E-83	-2.244620514	down
ENSSSCG00000013337	5.67E-16	-2.270481153	down
ENSSSCG00000029460	2.89E-20	-2.272586477	down
ENSSSCG00000009413	7.98E-10	-2.273107065	down
NewGene_7512	2.45E-14	-2.277345793	down
ENSSSCG00000010444	2.57E-06	-2.278149077	down
ENSSSCG00000007816	8.71E-11	-2.291549988	down
ENSSSCG00000048443	5.77E-27	-2.291800895	down
ENSSSCG00000009270	2.01E-40	-2.298807666	down
ENSSSCG00000014072	1.11E-12	-2.316020089	down
ENSSSCG00000001849	4.53E-30	-2.319883295	down
ENSSSCG00000016472	7.70E-13	-2.32034798	down
ENSSSCG00000027157	3.34E-07	-2.320573887	down
ENSSSCG00000026486	0.009187078	-2.320955616	down
ENSSSCG00000004479	1.45E-12	-2.323465811	down
ENSSSCG00000007094	1.95E-35	-2.324567778	down
NewGene_12276	2.92E-06	-2.336053394	down
ENSSSCG00000004961	1.17E-30	-2.341378185	down
ENSSSCG00000032145	7.73E-58	-2.342875065	down
NewGene_2360	3.05E-15	-2.346712671	down
ENSSSCG00000009720	2.47E-35	-2.356096831	down
ENSSSCG00000010432	0.002060462	-2.361708416	down
ENSSSCG00000016746	3.80E-18	-2.366579149	down
NewGene_5669	4.31E-06	-2.374227088	down
ENSSSCG00000012076	3.50E-43	-2.379217535	down
ENSSSCG00000033538	6.80E-14	-2.385425148	down
ENSSSCG00000034358	7.38E-73	-2.394175789	down
ENSSSCG00000016885	1.65E-50	-2.405198979	down
ENSSSCG00000033553	0.001674059	-2.409090065	down
ENSSSCG00000010201	1.57E-16	-2.409376856	down
ENSSSCG00000035893	9.11E-62	-2.416798628	down
ENSSSCG00000007508	6.88E-38	-2.416947845	down
ENSSSCG00000035817	4.87E-08	-2.420560782	down
ENSSSCG00000026317	9.84E-18	-2.431439822	down
ENSSSCG00000028969	9.67E-06	-2.434667279	down
ENSSSCG00000007850	2.50E-32	-2.43669697	down
ENSSSCG00000010456	2.94E-71	-2.437351578	down
ENSSSCG00000023710	1.65E-12	-2.453046563	down
ENSSSCG00000027860	4.98E-22	-2.453685628	down
ENSSSCG00000012030	2.11E-46	-2.460079256	down
ENSSSCG00000016196	4.72E-84	-2.463424356	down
NewGene_12878	0.000142509	-2.490176788	down
ENSSSCG00000022390	3.32E-06	-2.501085627	down
ENSSSCG00000002675	1.71E-08	-2.503767902	down
NewGene_2795	1.73E-08	-2.52786234	down
ENSSSCG00000051243	0.001466743	-2.539622679	down
ENSSSCG00000022305	1.45E-05	-2.54904995	down
NewGene_5658	0.000621512	-2.56134371	down
ENSSSCG00000010992	7.24E-10	-2.574371078	down
ENSSSCG00000005352	6.11E-06	-2.589813685	down
NewGene_3459	0.00065417	-2.59819953	down
ENSSSCG00000040513	1.80E-42	-2.601849834	down
ENSSSCG00000009814	4.72E-88	-2.606928044	down
NewGene_2766	0.000883869	-2.610893423	down
ENSSSCG00000013276	0.000622674	-2.614332625	down
ENSSSCG00000009942	1.27E-54	-2.630787131	down
ENSSSCG00000034802	1.50E-18	-2.643409091	down
ENSSSCG00000016442	3.67E-15	-2.644454535	down
ENSSSCG00000034219	2.83E-15	-2.651215923	down
ENSSSCG00000009684	6.95E-09	-2.652322402	down
NewGene_4908	3.82E-09	-2.65324801	down
ENSSSCG00000008584	4.44E-08	-2.658075931	down
NewGene_12843	0.000724393	-2.66570786	down
ENSSSCG00000006719	1.37E-67	-2.668710617	down
ENSSSCG00000016270	1.42E-25	-2.68563634	down
ENSSSCG00000003763	1.80E-96	-2.687987376	down
ENSSSCG00000008509	0.00012173	-2.705699971	down
NewGene_11218	7.54E-07	-2.709016839	down
ENSSSCG00000002913	1.48E-05	-2.709899666	down
ENSSSCG00000010746	0.009102297	-2.710460667	down
ENSSSCG00000003783	0.004284032	-2.714418695	down
ENSSSCG00000002524	1.54E-18	-2.719643228	down
ENSSSCG00000007216	3.91E-06	-2.735125975	down
NewGene_7170	1.56E-14	-2.747969849	down
NewGene_3706	0.001350677	-2.75141154	down
ENSSSCG00000003225	1.24E-06	-2.773700901	down
ENSSSCG00000004057	0.000695035	-2.780096459	down
ENSSSCG00000014286	3.80E-22	-2.781246805	down
ENSSSCG00000003733	1.10E-67	-2.803883114	down
ENSSSCG00000025266	1.51E-10	-2.808355367	down
ENSSSCG00000026618	1.42E-08	-2.814824662	down
ENSSSCG00000003773	4.61E-15	-2.831088615	down
ENSSSCG00000008978	2.78E-06	-2.836161739	down
ENSSSCG00000004676	2.32E-08	-2.838138398	down
ENSSSCG00000036787	1.92E-29	-2.839730307	down
ENSSSCG00000002720	4.02E-15	-2.857158852	down
ENSSSCG00000006720	2.26E-56	-2.866965479	down
ENSSSCG00000021443	1.17E-156	-2.870239231	down
ENSSSCG00000000774	0.000227493	-2.892849532	down
ENSSSCG00000016247	1.57E-16	-2.93754457	down
ENSSSCG00000007079	6.82E-30	-2.953812913	down
ENSSSCG00000016245	4.25E-107	-2.96511896	down
ENSSSCG00000021579	4.32E-70	-3.00267411	down
ENSSSCG00000027926	9.09E-10	-3.025014859	down
ENSSSCG00000022009	9.76E-16	-3.037008079	down
ENSSSCG00000050958	5.97E-10	-3.040685523	down
ENSSSCG00000026146	0.001170595	-3.045241814	down
ENSSSCG00000044013	0.001435965	-3.048430051	down
ENSSSCG00000012911	6.84E-09	-3.066047648	down
NewGene_100	3.02E-10	-3.073049223	down
ENSSSCG00000004172	1.61E-07	-3.075515032	down
ENSSSCG00000036191	1.29E-63	-3.076087707	down
ENSSSCG00000046640	4.40E-87	-3.085527493	down
NewGene_2956	3.88E-08	-3.112405126	down
ENSSSCG00000013311	0.000203798	-3.122668239	down
ENSSSCG00000004252	0.000355927	-3.133957889	down
ENSSSCG00000013833	7.12E-05	-3.136762544	down
ENSSSCG00000010543	2.64E-08	-3.14485875	down
NewGene_2364	1.36E-26	-3.150547393	down
NewGene_11989	2.08E-05	-3.155212456	down
ENSSSCG00000003740	8.83E-07	-3.166849507	down
ENSSSCG00000021411	1.52E-26	-3.184621739	down
ENSSSCG00000030801	1.15E-23	-3.235523302	down
ENSSSCG00000027801	1.54E-32	-3.259868915	down
ENSSSCG00000011799	5.30E-08	-3.267225548	down
ENSSSCG00000017498	1.60E-21	-3.275268524	down
ENSSSCG00000014908	2.82E-07	-3.308848602	down
ENSSSCG00000008312	1.38E-48	-3.313810127	down
ENSSSCG00000004621	2.48E-05	-3.318928955	down
ENSSSCG00000005455	3.79E-05	-3.339970813	down
ENSSSCG00000011455	4.72E-12	-3.351776999	down
ENSSSCG00000010426	1.37E-30	-3.354286428	down
ENSSSCG00000009468	7.38E-17	-3.366820619	down
ENSSSCG00000007909	1.62E-169	-3.371337409	down
ENSSSCG00000009881	1.86E-225	-3.380988525	down
ENSSSCG00000012649	1.34E-09	-3.389167711	down
ENSSSCG00000029248	5.25E-58	-3.417457931	down
ENSSSCG00000009500	3.27E-06	-3.437268464	down
ENSSSCG00000012394	1.16E-84	-3.475675987	down
ENSSSCG00000012077	1.22E-168	-3.490735712	down
ENSSSCG00000015657	4.34E-24	-3.505688899	down
ENSSSCG00000004234	7.01E-05	-3.516679173	down
ENSSSCG00000025629	9.52E-08	-3.517119106	down
ENSSSCG00000038067	2.36E-35	-3.540600578	down
ENSSSCG00000017798	4.63E-05	-3.574651704	down
ENSSSCG00000010452	1.66E-72	-3.620884344	down
NewGene_10459	4.30E-06	-3.624023506	down
ENSSSCG00000006233	2.73E-110	-3.670893464	down
NewGene_8072	4.45E-06	-3.77346145	down
ENSSSCG00000010826	9.35E-06	-3.780358713	down
ENSSSCG00000024973	1.94E-42	-3.797170308	down
ENSSSCG00000017604	9.53E-34	-3.841664929	down
ENSSSCG00000025924	1.14E-47	-3.908899959	down
ENSSSCG00000008648	1.13E-128	-3.991038951	down
ENSSSCG00000038518	1.47E-07	-3.992618614	down
ENSSSCG00000011640	2.17E-66	-4.006092796	down
ENSSSCG00000016402	3.48E-12	-4.048224557	down
ENSSSCG00000040397	2.94E-14	-4.051309448	down
ENSSSCG00000001097	5.07E-10	-4.078944667	down
ENSSSCG00000004643	2.27E-13	-4.079906051	down
ENSSSCG00000007858	5.87E-137	-4.12929763	down
ENSSSCG00000010770	4.60E-06	-4.132832079	down
ENSSSCG00000010639	6.30E-223	-4.167935805	down
ENSSSCG00000032474	5.81E-38	-4.169196066	down
ENSSSCG00000001746	8.56E-151	-4.183088246	down
ENSSSCG00000037535	7.33E-29	-4.191723424	down
ENSSSCG00000004017	1.10E-09	-4.192118219	down
ENSSSCG00000038300	3.78E-14	-4.199834223	down
ENSSSCG00000036645	7.03E-12	-4.208344041	down
ENSSSCG00000022975	5.88E-06	-4.265848164	down
ENSSSCG00000008647	0.007201845	-4.432720573	down
NewGene_11378	2.62E-06	-4.467722138	down
ENSSSCG00000016997	1.46E-07	-4.57980408	down
ENSSSCG00000007859	5.35E-16	-4.590335117	down
ENSSSCG00000010106	1.01E-05	-4.61582032	down
ENSSSCG00000039025	3.42E-170	-4.701331824	down
ENSSSCG00000009805	3.19E-14	-4.705477105	down
ENSSSCG00000014827	1.79E-09	-4.844642147	down
NewGene_3221	1.08E-06	-4.898943458	down
NewGene_7243	0.007326791	-4.903539099	down
ENSSSCG00000037234	7.08E-23	-4.914301396	down
ENSSSCG00000010451	2.47E-56	-4.948975391	down
ENSSSCG00000009921	0.000355818	-5.094142236	down
ENSSSCG00000004644	5.81E-14	-5.273277227	down
NewGene_703	4.23E-06	-5.531237324	down
ENSSSCG00000033089	2.11E-11	-5.742350575	down
NewGene_11597	1.89E-48	-5.754930327	down
ENSSSCG00000036078	1.14E-07	-5.94719423	down
ENSSSCG00000028896	4.09E-25	-7.658333032	down
NewGene_11000	2.07E-07	-7.776120412	down
ENSSSCG00000002734	6.26E-08	-7.946014911	down
ENSSSCG00000037588	5.19E-08	-7.97441559	down
ENSSSCG00000017781	5.21E-08	-7.987412694	down
ENSSSCG00000031111	4.00E-08	-8.013521411	down
ENSSSCG00000010546	9.49E-30	-8.08268199	down
ENSSSCG00000007860	1.10E-08	-8.222934112	down
ENSSSCG00000023121	1.42E-19	-8.269645154	down
ENSSSCG00000009134	1.58E-160	-8.341226463	down
ENSSSCG00000036649	5.54E-10	-8.597147253	down
ENSSSCG00000011973	1.47E-18	-9.552145099	down
ENSSSCG00000023556	3.65E-23	-14.51267312	down
