# Supplementary material for: Garcinone C inhibits pseudorabies virus replication through EGF/PI3K/Akt axis
Source: Front Cell Infect Microbiol. 2026 Feb 2;15:1722752. doi: 10.3389/fcimb.2025.1722752 (PMC12907380; doi:10.3389/fcimb.2025.1722752)
Supplement: Supplementary file 4 [file Table4.xlsx]

## Sheet: common up-regulated DEGs
NewGene_4802
ENSSSCG00000016555
ENSSSCG00000015579
ENSSSCG00000024568
ENSSSCG00000022649
NewGene_9673
ENSSSCG00000032320
ENSSSCG00000040689
ENSSSCG00000050759
ENSSSCG00000000442
ENSSSCG00000051733
ENSSSCG00000014823
ENSSSCG00000040725
ENSSSCG00000003047
ENSSSCG00000023522
ENSSSCG00000008334
ENSSSCG00000004195
ENSSSCG00000011979
ENSSSCG00000021036
ENSSSCG00000038521
ENSSSCG00000034107
ENSSSCG00000029507
ENSSSCG00000017956
ENSSSCG00000013940
NewGene_411
ENSSSCG00000000759
NewGene_8700
ENSSSCG00000023784
ENSSSCG00000039053
NewGene_6529
ENSSSCG00000022447
ENSSSCG00000001710
ENSSSCG00000036618
ENSSSCG00000011025
ENSSSCG00000002639
ENSSSCG00000003599
NewGene_8909
ENSSSCG00000008963
ENSSSCG00000031888
ENSSSCG00000027252
ENSSSCG00000038598
NewGene_4453
ENSSSCG00000007140
ENSSSCG00000010312
ENSSSCG00000012709
ENSSSCG00000033623
NewGene_12110
ENSSSCG00000034753
ENSSSCG00000050998
ENSSSCG00000033190
ENSSSCG00000023165
ENSSSCG00000005225
ENSSSCG00000017251
ENSSSCG00000004980
ENSSSCG00000006359
ENSSSCG00000012173
ENSSSCG00000003805
ENSSSCG00000006472
ENSSSCG00000022780
ENSSSCG00000011936
ENSSSCG00000032434
ENSSSCG00000032242
NewGene_1502
ENSSSCG00000024417
NewGene_7861
ENSSSCG00000015523
ENSSSCG00000007043
ENSSSCG00000036566
ENSSSCG00000015340
NewGene_12718
ENSSSCG00000011579
ENSSSCG00000004075
ENSSSCG00000011257
ENSSSCG00000006338
ENSSSCG00000036723
ENSSSCG00000006651
ENSSSCG00000006731
ENSSSCG00000006742
ENSSSCG00000005992
ENSSSCG00000001906
NewGene_4666
ENSSSCG00000036056
ENSSSCG00000009434
ENSSSCG00000000901
ENSSSCG00000014988
ENSSSCG00000021232
ENSSSCG00000025698
ENSSSCG00000024696
ENSSSCG00000006988
ENSSSCG00000003582
ENSSSCG00000000443
ENSSSCG00000013023
ENSSSCG00000039337
ENSSSCG00000031866
ENSSSCG00000017552
ENSSSCG00000008427
ENSSSCG00000008748
ENSSSCG00000016784
ENSSSCG00000036893
NewGene_6055
ENSSSCG00000013448
ENSSSCG00000020701
ENSSSCG00000028304
NewGene_7123
NewGene_3379
ENSSSCG00000021259
ENSSSCG00000028274
ENSSSCG00000000906
ENSSSCG00000015850
ENSSSCG00000013263
ENSSSCG00000030388
ENSSSCG00000006115
NewGene_11243
ENSSSCG00000001131
ENSSSCG00000023054
ENSSSCG00000025206
ENSSSCG00000033327
ENSSSCG00000021515
ENSSSCG00000026246
ENSSSCG00000038970
ENSSSCG00000022202
ENSSSCG00000018027
NewGene_8886
ENSSSCG00000020837
ENSSSCG00000016887
ENSSSCG00000003600
ENSSSCG00000029866
ENSSSCG00000026733
ENSSSCG00000012160
ENSSSCG00000010532
ENSSSCG00000029388
ENSSSCG00000036136
ENSSSCG00000039677
ENSSSCG00000048439
ENSSSCG00000039862
ENSSSCG00000002512
ENSSSCG00000029998
ENSSSCG00000013909
ENSSSCG00000010922
ENSSSCG00000007032
NewGene_3780
ENSSSCG00000010464
NewGene_4584
ENSSSCG00000002329
ENSSSCG00000016140
ENSSSCG00000011825
NewGene_1944
NewGene_7483
ENSSSCG00000006138
ENSSSCG00000030165
ENSSSCG00000008785
ENSSSCG00000001959
ENSSSCG00000042365
ENSSSCG00000000709
NewGene_8049
ENSSSCG00000009071
ENSSSCG00000017164
ENSSSCG00000006987
ENSSSCG00000004454
ENSSSCG00000016677
ENSSSCG00000027607
ENSSSCG00000010645
ENSSSCG00000023803
ENSSSCG00000003928
NewGene_5548
ENSSSCG00000017466
ENSSSCG00000017752
ENSSSCG00000004509
ENSSSCG00000038610
ENSSSCG00000010012
ENSSSCG00000009239
ENSSSCG00000008741
ENSSSCG00000006391
ENSSSCG00000010604
ENSSSCG00000006970
ENSSSCG00000006477
ENSSSCG00000001565
ENSSSCG00000005287
ENSSSCG00000016554
ENSSSCG00000036008
ENSSSCG00000003818
ENSSSCG00000001573
ENSSSCG00000003709
ENSSSCG00000036135
NewGene_10530
ENSSSCG00000029163
ENSSSCG00000004956
ENSSSCG00000034207
NewGene_6056
ENSSSCG00000017506
ENSSSCG00000001727
ENSSSCG00000003049
ENSSSCG00000006917
ENSSSCG00000023423
ENSSSCG00000022496
ENSSSCG00000006835
ENSSSCG00000017734
ENSSSCG00000024346
ENSSSCG00000010608
ENSSSCG00000035212
ENSSSCG00000017540
NewGene_11463
ENSSSCG00000015476
ENSSSCG00000004369
ENSSSCG00000011977
ENSSSCG00000011793
ENSSSCG00000040207
NewGene_9581
ENSSSCG00000015570
ENSSSCG00000033456
ENSSSCG00000033786
ENSSSCG00000010094
ENSSSCG00000010477
ENSSSCG00000008289
ENSSSCG00000039370
ENSSSCG00000015907
ENSSSCG00000010569
ENSSSCG00000012633
ENSSSCG00000040961
ENSSSCG00000006153
ENSSSCG00000024174
ENSSSCG00000005615
ENSSSCG00000033657
ENSSSCG00000009617
ENSSSCG00000005935
ENSSSCG00000005249
ENSSSCG00000006940
ENSSSCG00000000839
ENSSSCG00000020736
ENSSSCG00000014838
ENSSSCG00000037950
ENSSSCG00000002718
ENSSSCG00000008144
ENSSSCG00000031514
NewGene_4561
ENSSSCG00000001689
ENSSSCG00000011218
ENSSSCG00000015592
ENSSSCG00000010772
NewGene_9704
ENSSSCG00000015556
ENSSSCG00000035895
ENSSSCG00000006121
NewGene_12629
ENSSSCG00000017934
ENSSSCG00000040162
ENSSSCG00000027722
ENSSSCG00000011033
ENSSSCG00000021902
ENSSSCG00000000551
NewGene_1579
ENSSSCG00000015565
ENSSSCG00000005437
ENSSSCG00000001379
ENSSSCG00000022741
ENSSSCG00000020783
ENSSSCG00000013351
ENSSSCG00000038694
ENSSSCG00000027550
NewGene_2202
ENSSSCG00000044553
ENSSSCG00000005981
ENSSSCG00000010370
ENSSSCG00000016233
ENSSSCG00000003018
ENSSSCG00000008820
ENSSSCG00000042447
ENSSSCG00000008070
ENSSSCG00000013566
ENSSSCG00000012006
NewGene_409
NewGene_7732
ENSSSCG00000015888
ENSSSCG00000035051
ENSSSCG00000033655
ENSSSCG00000034293
ENSSSCG00000006774
NewGene_8329
ENSSSCG00000007305
ENSSSCG00000003140
ENSSSCG00000039656
ENSSSCG00000007718
ENSSSCG00000008867
ENSSSCG00000027646
ENSSSCG00000017300
ENSSSCG00000017755
ENSSSCG00000038549
NewGene_2536
ENSSSCG00000015287
ENSSSCG00000025238
ENSSSCG00000036466
ENSSSCG00000038594
ENSSSCG00000030153
ENSSSCG00000002812
ENSSSCG00000039860
ENSSSCG00000029438
ENSSSCG00000006105
ENSSSCG00000005267
ENSSSCG00000013252
NewGene_3693
ENSSSCG00000034013
ENSSSCG00000007836
ENSSSCG00000004663
ENSSSCG00000017333
ENSSSCG00000014540
ENSSSCG00000037168
ENSSSCG00000009682
ENSSSCG00000015786
ENSSSCG00000008624
ENSSSCG00000011407
ENSSSCG00000028821
ENSSSCG00000036603
ENSSSCG00000013303
ENSSSCG00000022301
ENSSSCG00000002429
ENSSSCG00000015235
ENSSSCG00000027426
ENSSSCG00000008118
ENSSSCG00000022404
ENSSSCG00000027777
ENSSSCG00000017561
ENSSSCG00000041289
ENSSSCG00000014011
ENSSSCG00000002952
ENSSSCG00000011760
ENSSSCG00000010163
ENSSSCG00000032525
ENSSSCG00000034723
ENSSSCG00000013643
ENSSSCG00000012857
ENSSSCG00000008979
ENSSSCG00000009162
ENSSSCG00000036431
ENSSSCG00000024166
ENSSSCG00000008164
ENSSSCG00000009592
ENSSSCG00000031492
ENSSSCG00000017562
ENSSSCG00000009432
ENSSSCG00000014982
ENSSSCG00000016824
NewGene_11240
ENSSSCG00000017265
ENSSSCG00000022029
ENSSSCG00000016549
ENSSSCG00000029352
ENSSSCG00000020864
ENSSSCG00000028889
ENSSSCG00000009704
ENSSSCG00000032996
ENSSSCG00000020927
NewGene_1957
ENSSSCG00000009192
ENSSSCG00000015395
ENSSSCG00000022672
ENSSSCG00000034066
ENSSSCG00000002867
ENSSSCG00000010476
ENSSSCG00000021490
ENSSSCG00000037029
ENSSSCG00000017475
ENSSSCG00000015009
ENSSSCG00000008137
ENSSSCG00000025005
ENSSSCG00000017430
ENSSSCG00000003105
ENSSSCG00000016817
ENSSSCG00000011918
ENSSSCG00000035828
ENSSSCG00000011870
ENSSSCG00000025114
ENSSSCG00000035253
ENSSSCG00000001709
ENSSSCG00000003153
ENSSSCG00000000084
NewGene_3737
ENSSSCG00000004507
ENSSSCG00000029857
ENSSSCG00000035574
ENSSSCG00000001801
ENSSSCG00000006333
ENSSSCG00000003253
ENSSSCG00000007674
ENSSSCG00000038562
ENSSSCG00000036520
ENSSSCG00000011970
ENSSSCG00000005376
ENSSSCG00000033442
ENSSSCG00000002959
ENSSSCG00000013073
ENSSSCG00000033727
ENSSSCG00000024596
NewGene_3873
ENSSSCG00000011020
ENSSSCG00000023105
ENSSSCG00000030278
ENSSSCG00000004657
ENSSSCG00000007052
NewGene_5311
ENSSSCG00000002009
ENSSSCG00000015662
NewGene_7228
ENSSSCG00000037791
ENSSSCG00000002469
ENSSSCG00000025499
ENSSSCG00000003231
ENSSSCG00000004973
NewGene_4274
ENSSSCG00000017690
ENSSSCG00000035669
ENSSSCG00000024418
ENSSSCG00000006099
ENSSSCG00000008617
ENSSSCG00000032288
ENSSSCG00000015206
NewGene_7455
ENSSSCG00000031382
ENSSSCG00000003155
NewGene_2221
ENSSSCG00000037066
ENSSSCG00000037399
ENSSSCG00000021384
ENSSSCG00000026945
ENSSSCG00000017788
ENSSSCG00000005979
ENSSSCG00000014075
ENSSSCG00000023684
ENSSSCG00000007920
ENSSSCG00000015595
ENSSSCG00000011563
ENSSSCG00000010479
NewGene_11306
ENSSSCG00000000466
ENSSSCG00000013637
ENSSSCG00000022643
ENSSSCG00000018046
ENSSSCG00000033260
ENSSSCG00000021597
ENSSSCG00000005173
ENSSSCG00000038248
ENSSSCG00000042162
ENSSSCG00000011703
ENSSSCG00000002366
ENSSSCG00000003881
ENSSSCG00000003435
ENSSSCG00000009625
ENSSSCG00000017525
ENSSSCG00000008068
ENSSSCG00000001958
ENSSSCG00000003729
ENSSSCG00000032029
ENSSSCG00000023298
ENSSSCG00000007748
ENSSSCG00000023133
ENSSSCG00000004412
ENSSSCG00000008147
ENSSSCG00000017379
ENSSSCG00000040779
ENSSSCG00000026583
ENSSSCG00000032343
ENSSSCG00000015839
ENSSSCG00000036556
ENSSSCG00000012791
ENSSSCG00000009152
ENSSSCG00000038604
ENSSSCG00000038185
ENSSSCG00000039922
NewGene_6098
ENSSSCG00000000483
ENSSSCG00000015618
ENSSSCG00000002144
ENSSSCG00000005946
ENSSSCG00000002815
ENSSSCG00000033608
ENSSSCG00000005471
ENSSSCG00000000699
NewGene_7891
ENSSSCG00000032340
NewGene_12597
ENSSSCG00000002706
ENSSSCG00000001532
ENSSSCG00000023630
NewGene_1994
ENSSSCG00000033982
ENSSSCG00000007487
ENSSSCG00000022073
ENSSSCG00000010755
ENSSSCG00000003439
ENSSSCG00000006392
ENSSSCG00000000751
ENSSSCG00000014310
ENSSSCG00000003017
ENSSSCG00000017022
ENSSSCG00000017986
ENSSSCG00000014249
NewGene_4674
ENSSSCG00000010300
ENSSSCG00000026617
ENSSSCG00000015874
ENSSSCG00000002235
ENSSSCG00000003451
ENSSSCG00000004666
ENSSSCG00000016717
ENSSSCG00000023955
NewGene_5196
ENSSSCG00000021706
ENSSSCG00000007817
ENSSSCG00000006717
ENSSSCG00000001624
ENSSSCG00000035940
NewGene_1245
ENSSSCG00000011804
ENSSSCG00000011397
ENSSSCG00000002283
ENSSSCG00000028282
ENSSSCG00000011234
ENSSSCG00000038543
ENSSSCG00000006928
ENSSSCG00000010258
ENSSSCG00000000521
ENSSSCG00000015815
ENSSSCG00000005911
ENSSSCG00000012014

## Sheet: common down-regulated DEGs
ENSSSCG00000003761
ENSSSCG00000033411
ENSSSCG00000010620
ENSSSCG00000009929
ENSSSCG00000012650
ENSSSCG00000031262
ENSSSCG00000015266
ENSSSCG00000036436
ENSSSCG00000000862
ENSSSCG00000034146
ENSSSCG00000023886
ENSSSCG00000003694
ENSSSCG00000003154
ENSSSCG00000007199
ENSSSCG00000016708
ENSSSCG00000017544
ENSSSCG00000012038
ENSSSCG00000009877
ENSSSCG00000036248
ENSSSCG00000031799
ENSSSCG00000032687
ENSSSCG00000024513
ENSSSCG00000000376
ENSSSCG00000016704
ENSSSCG00000031321
ENSSSCG00000006512
ENSSSCG00000006648
ENSSSCG00000010289
ENSSSCG00000023325
ENSSSCG00000004402
NewGene_10111
ENSSSCG00000008115
ENSSSCG00000017367
ENSSSCG00000000749
ENSSSCG00000029990
ENSSSCG00000010698
NewGene_7939
ENSSSCG00000000298
ENSSSCG00000006525
ENSSSCG00000000179
ENSSSCG00000002341
ENSSSCG00000001206
ENSSSCG00000011358
ENSSSCG00000039089
ENSSSCG00000038810
ENSSSCG00000024813
ENSSSCG00000015445
ENSSSCG00000021968
ENSSSCG00000032269
ENSSSCG00000017490
ENSSSCG00000009464
ENSSSCG00000035628
ENSSSCG00000009015
ENSSSCG00000031949
ENSSSCG00000007896
ENSSSCG00000007428
ENSSSCG00000006543
ENSSSCG00000016707
ENSSSCG00000003876
ENSSSCG00000004708
NewGene_10028
NewGene_4709
ENSSSCG00000016863
ENSSSCG00000027660
NewGene_2320
ENSSSCG00000037513
ENSSSCG00000024061
ENSSSCG00000026947
ENSSSCG00000016244
ENSSSCG00000008311
ENSSSCG00000029201
ENSSSCG00000032145
ENSSSCG00000030108
ENSSSCG00000016613
ENSSSCG00000040847
ENSSSCG00000038383
ENSSSCG00000011443
ENSSSCG00000010084
ENSSSCG00000010451
ENSSSCG00000034883
ENSSSCG00000010571
ENSSSCG00000012540
ENSSSCG00000037459
ENSSSCG00000021573
ENSSSCG00000037395
ENSSSCG00000031228
ENSSSCG00000003780
ENSSSCG00000017541
ENSSSCG00000007153
ENSSSCG00000033880
ENSSSCG00000027709
ENSSSCG00000035581
ENSSSCG00000016877
ENSSSCG00000005723
ENSSSCG00000016057
ENSSSCG00000007721
ENSSSCG00000015903
ENSSSCG00000011532
ENSSSCG00000032583
ENSSSCG00000051618
ENSSSCG00000002400
ENSSSCG00000025561
ENSSSCG00000025545
ENSSSCG00000005724
ENSSSCG00000024789
ENSSSCG00000039397
ENSSSCG00000016340
ENSSSCG00000001561
ENSSSCG00000017307
ENSSSCG00000040554
ENSSSCG00000010450
ENSSSCG00000016535
ENSSSCG00000010400
ENSSSCG00000004937
ENSSSCG00000026806
ENSSSCG00000015084
NewGene_607
ENSSSCG00000030513
ENSSSCG00000040208
ENSSSCG00000040296
ENSSSCG00000029275
ENSSSCG00000005457
ENSSSCG00000015345
ENSSSCG00000021270
ENSSSCG00000021414
ENSSSCG00000017158
ENSSSCG00000008738
ENSSSCG00000001823
ENSSSCG00000023994
ENSSSCG00000024219
ENSSSCG00000008020
ENSSSCG00000024058
ENSSSCG00000038912
ENSSSCG00000023267
ENSSSCG00000004475
ENSSSCG00000001233
ENSSSCG00000005842
ENSSSCG00000003329
ENSSSCG00000022676
ENSSSCG00000032591
ENSSSCG00000013150
ENSSSCG00000006950
ENSSSCG00000022306
ENSSSCG00000005177
ENSSSCG00000004023
ENSSSCG00000029697
ENSSSCG00000014113
ENSSSCG00000048443
ENSSSCG00000000260
ENSSSCG00000013181
ENSSSCG00000023924
ENSSSCG00000010204
ENSSSCG00000000003
NewGene_5678
ENSSSCG00000002504
ENSSSCG00000004586
ENSSSCG00000021208
ENSSSCG00000034151
ENSSSCG00000009229
ENSSSCG00000010664
ENSSSCG00000013403
ENSSSCG00000015901
ENSSSCG00000001564
ENSSSCG00000024109
ENSSSCG00000008001
ENSSSCG00000003572
ENSSSCG00000029803
ENSSSCG00000036877
ENSSSCG00000039080
ENSSSCG00000037846
ENSSSCG00000044700
ENSSSCG00000027710
ENSSSCG00000031300
ENSSSCG00000035934
ENSSSCG00000005423
NewGene_7089
ENSSSCG00000026423
ENSSSCG00000012026
ENSSSCG00000032241
ENSSSCG00000009556
ENSSSCG00000033613
ENSSSCG00000008238
ENSSSCG00000028997
ENSSSCG00000035297
NewGene_11495
ENSSSCG00000028724
ENSSSCG00000018052
ENSSSCG00000011346
ENSSSCG00000017349
ENSSSCG00000039215
ENSSSCG00000016127
ENSSSCG00000008018
ENSSSCG00000001912
ENSSSCG00000017311
NewGene_11186
ENSSSCG00000010523
ENSSSCG00000026395
ENSSSCG00000033944
NewGene_2530
ENSSSCG00000012202
ENSSSCG00000031608
ENSSSCG00000007161
ENSSSCG00000030277
NewGene_8948
ENSSSCG00000013888
ENSSSCG00000032607
ENSSSCG00000024399
ENSSSCG00000009817
ENSSSCG00000004510
ENSSSCG00000014909
ENSSSCG00000001849
ENSSSCG00000043781
ENSSSCG00000004413
ENSSSCG00000017635
ENSSSCG00000010799
ENSSSCG00000013873
NewGene_3827
ENSSSCG00000008836
ENSSSCG00000007371
NewGene_505
ENSSSCG00000029815
ENSSSCG00000028185
NewGene_12793
ENSSSCG00000017343
ENSSSCG00000002697
ENSSSCG00000023498
ENSSSCG00000021576
ENSSSCG00000013246
ENSSSCG00000006936
ENSSSCG00000017336
ENSSSCG00000016574
ENSSSCG00000025791
ENSSSCG00000017994
ENSSSCG00000029002
ENSSSCG00000005020
ENSSSCG00000010929
ENSSSCG00000038657
ENSSSCG00000003423
ENSSSCG00000015047
ENSSSCG00000003198
ENSSSCG00000036787
ENSSSCG00000014054
ENSSSCG00000007568
ENSSSCG00000003613
ENSSSCG00000003909
ENSSSCG00000015250
ENSSSCG00000016527
ENSSSCG00000022280
ENSSSCG00000016334
ENSSSCG00000037811
ENSSSCG00000004250
ENSSSCG00000028327
ENSSSCG00000011972
ENSSSCG00000007744
ENSSSCG00000021220
ENSSSCG00000017146
ENSSSCG00000017415
ENSSSCG00000017296
ENSSSCG00000014832
ENSSSCG00000011600
ENSSSCG00000017738
ENSSSCG00000025598
ENSSSCG00000009545
ENSSSCG00000010009
ENSSSCG00000030998
ENSSSCG00000014670
ENSSSCG00000036724
ENSSSCG00000009380
ENSSSCG00000008496
ENSSSCG00000027525
ENSSSCG00000000875
ENSSSCG00000016451
ENSSSCG00000010570
ENSSSCG00000002806
ENSSSCG00000028214
ENSSSCG00000002275
ENSSSCG00000021712
ENSSSCG00000012852
ENSSSCG00000010245
ENSSSCG00000025345
ENSSSCG00000035153
ENSSSCG00000025748
ENSSSCG00000037527
ENSSSCG00000009138
ENSSSCG00000038190
ENSSSCG00000011441
ENSSSCG00000026644
ENSSSCG00000020906
ENSSSCG00000024569
ENSSSCG00000027565
ENSSSCG00000040673
ENSSSCG00000011913
ENSSSCG00000040140
ENSSSCG00000004167
ENSSSCG00000016473
ENSSSCG00000030325
ENSSSCG00000000401
ENSSSCG00000005529
ENSSSCG00000017340
ENSSSCG00000028883
ENSSSCG00000014880
ENSSSCG00000010990
ENSSSCG00000015894
NewGene_11695
ENSSSCG00000026564
ENSSSCG00000035372
ENSSSCG00000014672
NewGene_12276
ENSSSCG00000033732
ENSSSCG00000003508
ENSSSCG00000015781
ENSSSCG00000011393
ENSSSCG00000030544
ENSSSCG00000027926
ENSSSCG00000039991
ENSSSCG00000016746
ENSSSCG00000034570
ENSSSCG00000036438
ENSSSCG00000017376
ENSSSCG00000049544
ENSSSCG00000014224
ENSSSCG00000005232
ENSSSCG00000018094
ENSSSCG00000007094
ENSSSCG00000033509
ENSSSCG00000012517
ENSSSCG00000016247
ENSSSCG00000026863
ENSSSCG00000023187
ENSSSCG00000012125
ENSSSCG00000022300
ENSSSCG00000029161
ENSSSCG00000016971
ENSSSCG00000022305
ENSSSCG00000006693
NewGene_7512
ENSSSCG00000026981
ENSSSCG00000022592
ENSSSCG00000021271
ENSSSCG00000012030
ENSSSCG00000040510
ENSSSCG00000015105
ENSSSCG00000014565
ENSSSCG00000007033
ENSSSCG00000006479
ENSSSCG00000016836
ENSSSCG00000000040
ENSSSCG00000016625
ENSSSCG00000014780
ENSSSCG00000014347
NewGene_10767
ENSSSCG00000036033
ENSSSCG00000037572
NewGene_8003
ENSSSCG00000003081
ENSSSCG00000005361
ENSSSCG00000024206
ENSSSCG00000007362
ENSSSCG00000011119
ENSSSCG00000002627
ENSSSCG00000008694
ENSSSCG00000010404
ENSSSCG00000012911
ENSSSCG00000014561
ENSSSCG00000029131
ENSSSCG00000004672
ENSSSCG00000023834
ENSSSCG00000005533
ENSSSCG00000005593
NewGene_5118
ENSSSCG00000002041
NewGene_7001
ENSSSCG00000039548
ENSSSCG00000027045
ENSSSCG00000003854
ENSSSCG00000017797
ENSSSCG00000010047
ENSSSCG00000010649
ENSSSCG00000016328
ENSSSCG00000004729
ENSSSCG00000039573
NewGene_12575
ENSSSCG00000016606
ENSSSCG00000000396
ENSSSCG00000005930
ENSSSCG00000039413
ENSSSCG00000013010
ENSSSCG00000008693
ENSSSCG00000013585
ENSSSCG00000011077
ENSSSCG00000008599
ENSSSCG00000040105
ENSSSCG00000015949
ENSSSCG00000031342
ENSSSCG00000011895
ENSSSCG00000035690
ENSSSCG00000032637
NewGene_10661
ENSSSCG00000007849
ENSSSCG00000016885
ENSSSCG00000031477
ENSSSCG00000026517
ENSSSCG00000021443
ENSSSCG00000003731
ENSSSCG00000013507
ENSSSCG00000016245
ENSSSCG00000033946
ENSSSCG00000022721
ENSSSCG00000005486
ENSSSCG00000016210
ENSSSCG00000017416
ENSSSCG00000037682
ENSSSCG00000005240
NewGene_11426
ENSSSCG00000027070
ENSSSCG00000023933
ENSSSCG00000006624
ENSSSCG00000009270
NewGene_8844
ENSSSCG00000036402
ENSSSCG00000000801
ENSSSCG00000002720
ENSSSCG00000009268
ENSSSCG00000023441
ENSSSCG00000010829
NewGene_1121
ENSSSCG00000007850
ENSSSCG00000010115
ENSSSCG00000024914
ENSSSCG00000032196
ENSSSCG00000016725
ENSSSCG00000039978
ENSSSCG00000009814
ENSSSCG00000007508
ENSSSCG00000035195
ENSSSCG00000007079
NewGene_11106
ENSSSCG00000007145
ENSSSCG00000010068
ENSSSCG00000010992
ENSSSCG00000003088
ENSSSCG00000010039
ENSSSCG00000011557
NewGene_2423
ENSSSCG00000006289
ENSSSCG00000021204
ENSSSCG00000032436
ENSSSCG00000023437
ENSSSCG00000010304
ENSSSCG00000008449
ENSSSCG00000034119
ENSSSCG00000031924
ENSSSCG00000013296
ENSSSCG00000030548
ENSSSCG00000024752
ENSSSCG00000004705
ENSSSCG00000004479
ENSSSCG00000011587
ENSSSCG00000010456
ENSSSCG00000035817
ENSSSCG00000010452
ENSSSCG00000033952
ENSSSCG00000011874
ENSSSCG00000001910
ENSSSCG00000002913
ENSSSCG00000005584
ENSSSCG00000001672
ENSSSCG00000004673
ENSSSCG00000008648
ENSSSCG00000007859
ENSSSCG00000017008
ENSSSCG00000003733
ENSSSCG00000034358
ENSSSCG00000000941
ENSSSCG00000022395
ENSSSCG00000011030
ENSSSCG00000012926
ENSSSCG00000003763
NewGene_8115
ENSSSCG00000031450
ENSSSCG00000022948
ENSSSCG00000010201
NewGene_7320
NewGene_5835
ENSSSCG00000034802
ENSSSCG00000035893
ENSSSCG00000029460
ENSSSCG00000014286
NewGene_7170
ENSSSCG00000016502
ENSSSCG00000038715
ENSSSCG00000035854
ENSSSCG00000035706
ENSSSCG00000027157
ENSSSCG00000023710
ENSSSCG00000002001
ENSSSCG00000024621
ENSSSCG00000012137
ENSSSCG00000017282
ENSSSCG00000007816
ENSSSCG00000017886
ENSSSCG00000017254
ENSSSCG00000003578
ENSSSCG00000040088
ENSSSCG00000023467
ENSSSCG00000040513
ENSSSCG00000007456
ENSSSCG00000024973
NewGene_12527
ENSSSCG00000027801
ENSSSCG00000011496
ENSSSCG00000001040
ENSSSCG00000009245
ENSSSCG00000038717
ENSSSCG00000010036
ENSSSCG00000023258
ENSSSCG00000016472
NewGene_3459
ENSSSCG00000003225
ENSSSCG00000038518
ENSSSCG00000021579
ENSSSCG00000003463
ENSSSCG00000012076
ENSSSCG00000015270
ENSSSCG00000009720
ENSSSCG00000002623
ENSSSCG00000021411
ENSSSCG00000015326
ENSSSCG00000012138
ENSSSCG00000014812
ENSSSCG00000029248
ENSSSCG00000006704
ENSSSCG00000036383
ENSSSCG00000003965
ENSSSCG00000012551
ENSSSCG00000006213
ENSSSCG00000004961
ENSSSCG00000009881
ENSSSCG00000046640
ENSSSCG00000010426
ENSSSCG00000009942
ENSSSCG00000004157
ENSSSCG00000009413
NewGene_9352
ENSSSCG00000002524
ENSSSCG00000017798
NewGene_100
ENSSSCG00000017604
ENSSSCG00000001909
ENSSSCG00000014851
ENSSSCG00000010303
ENSSSCG00000039651
ENSSSCG00000007216
ENSSSCG00000025629
ENSSSCG00000013337
ENSSSCG00000004040
ENSSSCG00000001097
NewGene_8982
ENSSSCG00000016270
ENSSSCG00000011640
ENSSSCG00000022009
ENSSSCG00000030801
ENSSSCG00000002675
ENSSSCG00000040746
ENSSSCG00000033538
ENSSSCG00000008312
NewGene_11218
ENSSSCG00000037547
ENSSSCG00000016196
NewGene_7613
ENSSSCG00000006932
ENSSSCG00000026317
ENSSSCG00000007909
ENSSSCG00000009316
ENSSSCG00000032282
NewGene_2360
ENSSSCG00000012077
ENSSSCG00000006719
ENSSSCG00000036191
ENSSSCG00000004234
ENSSSCG00000050958
ENSSSCG00000009468
ENSSSCG00000006233
ENSSSCG00000037535
ENSSSCG00000024325
ENSSSCG00000038300
ENSSSCG00000025924
ENSSSCG00000012394
ENSSSCG00000016442
NewGene_11989
ENSSSCG00000008647
ENSSSCG00000017763
ENSSSCG00000011799
ENSSSCG00000009684
ENSSSCG00000038067
ENSSSCG00000040397
ENSSSCG00000010543
ENSSSCG00000009565
ENSSSCG00000025266
ENSSSCG00000011455
ENSSSCG00000000774
ENSSSCG00000009805
ENSSSCG00000004017
ENSSSCG00000015657
ENSSSCG00000008978
ENSSSCG00000009322
ENSSSCG00000006720
ENSSSCG00000003773
ENSSSCG00000014256
ENSSSCG00000016685
NewGene_2364
ENSSSCG00000004172
ENSSSCG00000009921
ENSSSCG00000016997
ENSSSCG00000001746
ENSSSCG00000036645
ENSSSCG00000012572
ENSSSCG00000037532
NewGene_11597
NewGene_4908
ENSSSCG00000023121
ENSSSCG00000004676
ENSSSCG00000009500
ENSSSCG00000031112
ENSSSCG00000027860
ENSSSCG00000032474
ENSSSCG00000016402
ENSSSCG00000039025
ENSSSCG00000010546
ENSSSCG00000004644
ENSSSCG00000034219
ENSSSCG00000007858
ENSSSCG00000004678
ENSSSCG00000004621
ENSSSCG00000028896
ENSSSCG00000014827
NewGene_7243
ENSSSCG00000028969
ENSSSCG00000009134
NewGene_3066
ENSSSCG00000010639
ENSSSCG00000012649
ENSSSCG00000004643
ENSSSCG00000037234
ENSSSCG00000011973
